# Supplementary material for: Transcriptome profiling of non-climacteric ‘yellow’ melon during ripening: insights on sugar metabolism
Source: BMC Genomics. 2020 Mar 30;21:262. doi: 10.1186/s12864-020-6667-0 (PMC7106763; doi:10.1186/s12864-020-6667-0)
Supplement: Supplementary file 1 — Additional file 1: Table S1. Count of number of reads per gene obtained by featureCounts software. Only reads with overlapping in a sigle gene were considered for RNA-seq analysis; Table S2. RNA-seq data analysis (diferential expression and statistical test). [file 12864_2020_6667_MOESM1_ESM.xlsx]

## Sheet: Plan1
Table S1 Count of number of reads per gene obtained by featureCounts software. Only reads with overlapping in a sigle gene were considered for RNA-seq analysis. Command: "featureConts" "-t" "gene" "-g" "ID" "-a" "gff3 file" -o "output file name"
Sample	V2*	V3*	M1**	M2**	M3**
Assigned	10372208	8603394	7299222	9590968	6046843
Unassigned_Unmapped	285340	1227967	1477886	1389343	2075951
Unassigned_MappingQuality	0	0	0	0	0
Unassigned_Chimera	0	0	0	0	0
Unassigned_FragmentLength	0	0	0	0	0
Unassigned_Duplicate	0	0	0	0	0
Unassigned_MultiMapping	0	0	0	0	0
Unassigned_Secondary	0	0	0	0	0
Unassigned_Nonjunction	0	0	0	0	0
Unassigned_NoFeatures	2532653	1757679	2635901	1434970	1922922
Unassigned_Overlapping_Length	0	0	0	0	0
Unassigned_Ambiguity	254622	216753	178054	220287	157362
*V: 10 DAP fruit
*M: 40 DAP fruit
Table S2 RNA-seq data analysis (diferential expression and statistical test). lfcSE: standard error value; stat: Wald statistic; padj: p value adjustated
Gene (Melonomics ID)	Number of reads mapping in a single gene of the reference genome (Counts by featureCounts software)					Normalized counts reads (DESeq2 software)					baseMean (DESeq2 software)	log2FoldChange (DESeq2 software)	lfcSE (DESeq2 software)	stat (DESeq2 software)	pvalue (DESeq2 software)	padj (DESeq2 software)
	V2 sample*	V3 sample*	M1 sample**	M2 sample**	M3 sample**	V2 sample*	V3 sample*	M1 sample**	M2 sample**	M3 sample**				Wald statistic
MELO3C027429.2	0	0	0	0	0	0	0	0	0	0	0	NA	NA	NA	NA	NA
MELO3C001407.2	1	0	0	0	6	0.774029	0	0	0	8.9721	1.94923	-2.87256	3.69152	-0.77815	0.436481	NA
MELO3C027430.2	0	0	0	0	0	0	0	0	0	0	0	NA	NA	NA	NA	NA
MELO3C027439.2	0	0	0	0	0	0	0	0	0	0	0	NA	NA	NA	NA	NA
MELO3C027428.2	0	0	0	0	0	0	0	0	0	0	0	NA	NA	NA	NA	NA
MELO3C027004.2	55	78	89	128	52	42.5716	66.7634	94.2718	114.128	77.7582	79.0986	-0.80861	0.504969	-1.60131	0.109309	0.345923
MELO3C027431.2	0	0	0	0	0	0	0	0	0	0	0	NA	NA	NA	NA	NA
MELO3C027432.2	0	0	0	0	0	0	0	0	0	0	0	NA	NA	NA	NA	NA
MELO3C027445.2	0	0	0	0	0	0	0	0	0	0	0	NA	NA	NA	NA	NA
MELO3C027433.2	0	0	0	0	0	0	0	0	0	0	0	NA	NA	NA	NA	NA
MELO3C027442.2	413	449	373	403	194	319.674	384.318	395.094	359.325	290.098	349.702	0.0134669	0.302415	0.0445314	0.964481	0.988249
MELO3C027434.2	0	1	0	1	0	0	0.855942	0	0.891624	0	0.349513	0.070244	4.55256	0.0154296	0.987689	NA
MELO3C027436.2	0	0	0	0	0	0	0	0	0	0	0	NA	NA	NA	NA	NA
MELO3C027437.2	0	2	0	0	0	0	1.71188	0	0	0	0.342377	2.04587	4.44145	0.460632	0.645063	NA
MELO3C027438.2	0	0	0	0	0	0	0	0	0	0	0	NA	NA	NA	NA	NA
MELO3C001335.2	3	8	16	28	1	2.32209	6.84753	16.9477	24.9655	1.49535	10.5156	-1.6786	1.41648	-1.18505	0.235996	0.532453
MELO3C001504.2	0	0	0	0	0	0	0	0	0	0	0	NA	NA	NA	NA	NA
MELO3C000965.2	0	0	0	0	0	0	0	0	0	0	0	NA	NA	NA	NA	NA
MELO3C027031.2	0	0	0	0	0	0	0	0	0	0	0	NA	NA	NA	NA	NA
MELO3C027032.2	23	41	109	114	194	17.8027	35.0936	115.456	101.645	290.098	112.019	-2.67402	0.58796	-4.54796	5.41674e-06	0.000199319
MELO3C027460.2	2	5	29	33	4	1.54806	4.27971	30.7178	29.4236	5.9814	14.3901	-2.93965	1.23979	-2.37109	0.0177355	0.110474
MELO3C027019.2	0	0	0	0	0	0	0	0	0	0	0	NA	NA	NA	NA	NA
MELO3C027440.2	0	0	0	0	0	0	0	0	0	0	0	NA	NA	NA	NA	NA
MELO3C027030.2	0	0	0	0	0	0	0	0	0	0	0	NA	NA	NA	NA	NA
MELO3C027435.2	0	0	0	0	0	0	0	0	0	0	0	NA	NA	NA	NA	NA
MELO3C027026.2	0	0	0	0	0	0	0	0	0	0	0	NA	NA	NA	NA	NA
MELO3C027443.2	0	0	0	0	0	0	0	0	0	0	0	NA	NA	NA	NA	NA
MELO3C027441.2	126	189	84	95	70	97.5276	161.773	88.9756	84.7043	104.675	107.531	0.484691	0.449164	1.0791	0.280545	0.58443
MELO3C027446.2	0	0	0	0	0	0	0	0	0	0	0	NA	NA	NA	NA	NA
MELO3C027033.2	0	0	0	0	0	0	0	0	0	0	0	NA	NA	NA	NA	NA
MELO3C023154.2	0	0	0	0	0	0	0	0	0	0	0	NA	NA	NA	NA	NA
MELO3C027040.2	1921	1266	4590	4964	3327	1486.91	1083.62	4861.88	4426.02	4975.03	3366.69	-1.88683	0.231915	-8.13589	4.08911e-16	1.21194e-13
MELO3C027444.2	0	0	0	0	0	0	0	0	0	0	0	NA	NA	NA	NA	NA
MELO3C027483.2	7	5	1	0	1	5.4182	4.27971	1.05923	0	1.49535	2.4505	2.57677	2.53227	1.01757	0.308882	NA
MELO3C027484.2	7	7	7	13	4	5.4182	5.99159	7.41463	11.5911	5.9814	7.27939	-0.556208	1.38076	-0.402827	0.687076	0.876234
MELO3C027447.2	0	0	0	0	0	0	0	0	0	0	0	NA	NA	NA	NA	NA
MELO3C027075.2	15	10	4	12	52	11.6104	8.55942	4.23693	10.6995	77.7582	22.5729	-1.59851	1.17517	-1.36024	0.173755	0.450527
MELO3C027448.2	2213	2006	4974	3134	4189	1712.93	1717.02	5268.63	2794.35	6264.02	3551.39	-1.47716	0.316883	-4.66152	3.13881e-06	0.000126962
MELO3C027053.2	32	58	62	103	269	24.7689	49.6446	65.6725	91.8373	402.249	126.835	-2.32248	0.700428	-3.31579	0.000913832	0.0134809
MELO3C027054.2	62	51	120	114	102	47.9898	43.653	127.108	101.645	152.526	94.5843	-1.46744	0.462149	-3.17525	0.00149706	0.0196171
MELO3C027055.2	122	70	142	92	132	94.4315	59.9159	150.411	82.0294	197.386	116.835	-0.885916	0.502128	-1.76432	0.0776775	0.280448
MELO3C027052.2	0	0	6	2	5	0	0	6.3554	1.78325	7.47675	3.12308	-5.11053	2.68666	-1.90219	0.0571464	NA
MELO3C027454.2	0	0	0	0	0	0	0	0	0	0	0	NA	NA	NA	NA	NA
MELO3C027066.2	2	3	0	0	0	1.54806	2.56782	0	0	0	0.823176	3.31713	4.37536	0.758138	0.448368	NA
MELO3C000321.2	54	76	51	93	37	41.7975	65.0516	54.0209	82.9211	55.328	59.8238	-0.268287	0.565584	-0.474355	0.635247	0.848342
MELO3C027449.2	0	0	0	0	0	0	0	0	0	0	0	NA	NA	NA	NA	NA
MELO3C027450.2	0	0	0	0	0	0	0	0	0	0	0	NA	NA	NA	NA	NA
MELO3C027451.2	0	0	0	0	0	0	0	0	0	0	0	NA	NA	NA	NA	NA
MELO3C027453.2	0	0	0	0	0	0	0	0	0	0	0	NA	NA	NA	NA	NA
MELO3C027452.2	0	0	0	0	0	0	0	0	0	0	0	NA	NA	NA	NA	NA
MELO3C027455.2	0	2	6	0	6	0	1.71188	6.3554	0	8.9721	3.40788	-2.58054	2.60939	-0.988943	0.322691	0.627034
MELO3C027456.2	0	0	0	0	0	0	0	0	0	0	0	NA	NA	NA	NA	NA
MELO3C027516.2	0	0	0	0	0	0	0	0	0	0	0	NA	NA	NA	NA	NA
MELO3C027101.2	3	2	4	1	0	2.32209	1.71188	4.23693	0.891624	0	1.83251	0.219691	2.80321	0.0783713	0.937533	NA
MELO3C027102.2	4	3	7	15	3	3.09611	2.56782	7.41463	13.3744	4.48605	6.1878	-1.58464	1.54811	-1.0236	0.306024	0.610064
MELO3C027060.2	153	114	123	110	32	118.426	97.5773	130.286	98.0787	47.8512	98.4439	0.223517	0.521353	0.428725	0.668123	0.866262
MELO3C027111.2	0	0	0	0	0	0	0	0	0	0	0	NA	NA	NA	NA	NA
MELO3C027057.2	1326	958	287	349	614	1026.36	819.992	304	311.177	918.145	675.935	0.856523	0.438787	1.95203	0.0509351	0.216705
MELO3C027530.2	0	0	0	0	0	0	0	0	0	0	0	NA	NA	NA	NA	NA
MELO3C027457.2	0	0	0	0	0	0	0	0	0	0	0	NA	NA	NA	NA	NA
MELO3C027458.2	0	0	0	0	0	0	0	0	0	0	0	NA	NA	NA	NA	NA
MELO3C027041.2	0	0	0	0	0	0	0	0	0	0	0	NA	NA	NA	NA	NA
MELO3C027042.2	0	0	0	0	0	0	0	0	0	0	0	NA	NA	NA	NA	NA
MELO3C027044.2	0	0	0	0	0	0	0	0	0	0	0	NA	NA	NA	NA	NA
MELO3C027046.2	17	39	18	6	3	13.1585	33.3817	19.0662	5.34975	4.48605	15.0884	1.26144	1.13007	1.11626	0.264313	0.565594
MELO3C027047.2	143	108	267	241	425	110.686	92.4417	282.815	214.881	635.524	267.27	-1.89064	0.460997	-4.10121	4.10999e-05	0.00108585
MELO3C027091.2	0	0	0	0	0	0	0	0	0	0	0	NA	NA	NA	NA	NA
MELO3C027051.2	14	17	1	0	0	10.8364	14.551	1.05923	0	0	5.28933	4.98054	2.12183	2.34729	0.0189106	0.115046
MELO3C027056.2	0	0	0	0	0	0	0	0	0	0	0	NA	NA	NA	NA	NA
MELO3C027088.2	9	3	11	9	54	6.96626	2.56782	11.6516	8.02462	80.7489	21.9918	-2.79072	1.18946	-2.34621	0.0189654	0.115184
MELO3C027089.2	70	42	209	343	235	54.182	35.9495	221.38	305.827	351.407	193.749	-2.69593	0.40093	-6.72421	1.76551e-11	2.52453e-09
MELO3C027090.2	32	37	117	107	73	24.7689	31.6698	123.93	95.4038	109.161	76.9867	-1.95715	0.501722	-3.90086	9.58513e-05	0.00221
MELO3C027459.2	3	13	11	9	13	2.32209	11.1272	11.6516	8.02462	19.4396	10.513	-0.950119	1.27463	-0.745409	0.456024	0.737466
MELO3C027061.2	8244	4325	3553	5020	2286	6381.09	3701.95	3763.46	4475.95	3418.37	4348.16	0.375452	0.276331	1.35871	0.17424	0.451054
MELO3C027552.2	0	0	0	0	0	0	0	0	0	0	0	NA	NA	NA	NA	NA
MELO3C027064.2	209	230	117	82	118	161.772	196.867	123.93	73.1132	176.451	146.427	0.534063	0.455771	1.17178	0.241286	0.539163
MELO3C027069.2	1286	1069	771	1314	611	995.401	915.001	816.669	1171.59	913.659	962.465	-0.018862	0.259663	-0.0726401	0.942093	0.979821
MELO3C027465.2	0	0	1	0	0	0	0	1.05923	0	0	0.211847	-1.42476	4.56209	-0.312304	0.754809	NA
MELO3C016026.2	1	0	0	0	0	0.774029	0	0	0	0	0.154806	0.958732	4.55807	0.210337	0.833404	NA
MELO3C027071.2	0	0	0	0	0	0	0	0	0	0	0	NA	NA	NA	NA	NA
MELO3C027072.2	0	0	0	0	0	0	0	0	0	0	0	NA	NA	NA	NA	NA
MELO3C027560.2	0	0	0	0	0	0	0	0	0	0	0	NA	NA	NA	NA	NA
MELO3C027074.2	0	0	0	0	0	0	0	0	0	0	0	NA	NA	NA	NA	NA
MELO3C027463.2	0	0	0	0	0	0	0	0	0	0	0	NA	NA	NA	NA	NA
MELO3C027464.2	0	0	0	0	0	0	0	0	0	0	0	NA	NA	NA	NA	NA
MELO3C027127.2	118	124	119	232	233	91.3354	106.137	126.049	206.857	348.417	175.759	-1.19782	0.464914	-2.57643	0.0099826	0.075197
MELO3C027566.2	1	9	14	17	61	0.774029	7.70347	14.8293	15.1576	91.2164	25.9362	-3.25484	1.16753	-2.78782	0.00530648	0.0485415
MELO3C027076.2	499	447	69	97	74	386.24	382.606	73.0871	86.4876	110.656	207.815	2.10051	0.354225	5.92987	3.03167e-09	3.01337e-07
MELO3C027461.2	1419	1423	1651	2603	1661	1098.35	1218	1748.79	2320.9	2483.78	1773.96	-0.915208	0.246374	-3.71471	0.000203436	0.00409215
MELO3C027462.2	67	67	51	67	44	51.8599	57.3481	54.0209	59.7388	65.7954	57.7526	-0.130681	0.535945	-0.243833	0.80736	0.931209
MELO3C027106.2	6	10	2	3	0	4.64417	8.55942	2.11847	2.67487	0	3.59939	1.99269	2.09557	0.950907	0.341652	0.646401
MELO3C027107.2	124	68	358	196	972	95.9796	58.204	379.206	174.758	1453.48	432.326	-3.11672	1.08859	-2.86307	0.0041956	0.0409881
MELO3C027103.2	124	72	88	136	128	95.9796	61.6278	93.2125	121.261	191.405	112.697	-0.773373	0.48608	-1.59104	0.1116	0.350182
MELO3C027471.2	0	0	0	0	0	0	0	0	0	0	0	NA	NA	NA	NA	NA
MELO3C027079.2	175	205	184	222	99	135.455	175.468	194.899	197.941	148.04	170.36	-0.217489	0.372059	-0.584557	0.558846	0.807634
MELO3C027472.2	0	0	0	0	0	0	0	0	0	0	0	NA	NA	NA	NA	NA
MELO3C027473.2	0	0	0	0	0	0	0	0	0	0	0	NA	NA	NA	NA	NA
MELO3C027474.2	0	0	0	0	0	0	0	0	0	0	0	NA	NA	NA	NA	NA
MELO3C027082.2	0	11	1	14	0	0	9.41536	1.05923	12.4827	0	4.59147	0.0341808	2.39986	0.0142428	0.988636	0.996831
MELO3C027083.2	40	26	3	4	3	30.9611	22.2545	3.1777	3.5665	4.48605	12.8892	2.84272	1.13306	2.50888	0.0121114	0.0861377
MELO3C027475.2	0	0	0	0	0	0	0	0	0	0	0	NA	NA	NA	NA	NA
MELO3C027087.2	0	0	0	0	0	0	0	0	0	0	0	NA	NA	NA	NA	NA
MELO3C027085.2	364	233	181	369	238	281.746	199.434	191.721	329.009	355.893	271.561	-0.278446	0.37683	-0.738917	0.459958	0.739936
MELO3C027092.2	32	10	24	24	5	24.7689	8.55942	25.4216	21.399	7.47675	17.5251	-0.128243	1.03045	-0.124453	0.900957	0.9642
MELO3C027093.2	1	1	0	1	0	0.774029	0.855942	0	0.891624	0	0.504319	1.01938	4.44658	0.22925	0.818675	NA
MELO3C027094.2	7	3	3	2	0	5.4182	2.56782	3.1777	1.78325	0	2.58939	1.2398	2.39633	0.517377	0.604893	NA
MELO3C027468.2	2	1	2	1	4	1.54806	0.855942	2.11847	0.891624	5.9814	2.2791	-1.28612	2.42226	-0.530956	0.595449	NA
MELO3C027095.2	1	1	0	0	0	0.774029	0.855942	0	0	0	0.325994	1.98115	4.44658	0.445544	0.655927	NA
MELO3C027575.2	0	0	0	0	0	0	0	0	0	0	0	NA	NA	NA	NA	NA
MELO3C027576.2	2	5	0	0	0	1.54806	4.27971	0	0	0	1.16555	3.8185	4.11213	0.928594	0.3531	NA
MELO3C027469.2	0	0	0	0	0	0	0	0	0	0	0	NA	NA	NA	NA	NA
MELO3C027577.2	24	16	15	12	3	18.5767	13.6951	15.8885	10.6995	4.48605	12.6692	0.625544	1.11962	0.55871	0.57636	0.817195
MELO3C027096.2	0	0	0	0	0	0	0	0	0	0	0	NA	NA	NA	NA	NA
MELO3C027097.2	0	3	6	6	0	0	2.56782	6.3554	5.34975	0	2.85459	-1.62962	2.67952	-0.608176	0.543071	NA
MELO3C027466.2	0	0	0	0	0	0	0	0	0	0	0	NA	NA	NA	NA	NA
MELO3C027098.2	126	83	106	132	55	97.5276	71.0431	112.279	117.694	82.2443	96.1576	-0.307544	0.458987	-0.670051	0.502825	0.771465
MELO3C027100.2	0	0	0	0	0	0	0	0	0	0	0	NA	NA	NA	NA	NA
MELO3C027467.2	30	33	31	5	0	23.2209	28.2461	32.8362	4.45812	0	17.7523	1.03794	1.32997	0.780425	0.435141	0.722271
MELO3C027470.2	1	0	0	0	0	0.774029	0	0	0	0	0.154806	0.958732	4.55807	0.210337	0.833404	NA
MELO3C027112.2	1671	1606	246	77	57	1293.4	1374.64	260.571	68.6551	85.235	616.501	3.2693	0.463841	7.04832	1.81095e-12	3.06344e-10
MELO3C027476.2	0	0	0	0	0	0	0	0	0	0	0	NA	NA	NA	NA	NA
MELO3C027587.2	0	3	4	0	11	0	2.56782	4.23693	0	16.4489	4.65072	-2.42023	2.37314	-1.01984	0.307803	0.612201
MELO3C027480.2	0	0	0	0	0	0	0	0	0	0	0	NA	NA	NA	NA	NA
MELO3C027104.2	301	256	166	357	123	232.983	219.121	175.833	318.31	183.928	226.035	-0.00345123	0.382372	-0.00902586	0.992798	0.998263
MELO3C027105.2	82	85	111	78	79	63.4703	72.755	117.575	69.5467	118.133	88.2959	-0.575195	0.487179	-1.18066	0.237737	0.534825
MELO3C027479.2	5	18	1	0	0	3.87014	15.4069	1.05923	0	0	4.06726	4.58218	2.35932	1.94216	0.0521179	0.219869
MELO3C027108.2	0	0	0	0	0	0	0	0	0	0	0	NA	NA	NA	NA	NA
MELO3C027109.2	0	0	0	0	0	0	0	0	0	0	0	NA	NA	NA	NA	NA
MELO3C027597.2	0	0	1	0	0	0	0	1.05923	0	0	0.211847	-1.42476	4.56209	-0.312304	0.754809	NA
MELO3C027591.2	0	0	0	0	0	0	0	0	0	0	0	NA	NA	NA	NA	NA
MELO3C027117.2	102	111	159	68	109	78.9509	95.0095	168.418	60.6305	162.993	113.2	-0.583064	0.524909	-1.11079	0.266658	0.567955
MELO3C027118.2	0	0	0	0	0	0	0	0	0	0	0	NA	NA	NA	NA	NA
MELO3C027119.2	248	254	98	134	96	191.959	217.409	103.805	119.478	143.554	155.241	0.746635	0.375732	1.98715	0.0469062	0.206933
MELO3C027120.2	75	79	53	70	26	58.0521	67.6194	56.1394	62.4137	38.8791	56.6207	0.252472	0.558915	0.451718	0.651472	0.858383
MELO3C027477.2	0	0	1	0	0	0	0	1.05923	0	0	0.211847	-1.42476	4.56209	-0.312304	0.754809	NA
MELO3C027478.2	0	3	4	3	0	0	2.56782	4.23693	2.67487	0	1.89593	-0.8689	3.10243	-0.280071	0.779423	NA
MELO3C027481.2	0	0	0	0	0	0	0	0	0	0	0	NA	NA	NA	NA	NA
MELO3C027603.2	11	5	9	13	6	8.51432	4.27971	9.5331	11.5911	8.9721	8.57807	-0.6496	1.28747	-0.504557	0.61387	0.836994
MELO3C027124.2	26	28	92	410	157	20.1247	23.9664	97.4495	365.566	234.77	148.375	-3.40166	0.559237	-6.08268	1.18192e-09	1.27592e-07
MELO3C027122.2	0	0	1	0	0	0	0	1.05923	0	0	0.211847	-1.42476	4.56209	-0.312304	0.754809	NA
MELO3C027616.2	0	0	0	0	0	0	0	0	0	0	0	NA	NA	NA	NA	NA
MELO3C027123.2	0	0	0	0	0	0	0	0	0	0	0	NA	NA	NA	NA	NA
MELO3C027482.2	0	0	0	0	0	0	0	0	0	0	0	NA	NA	NA	NA	NA
MELO3C027158.2	2151	1749	2619	3158	2383	1664.94	1497.04	2774.13	2815.75	3563.42	2463.06	-0.947991	0.229813	-4.12506	3.70637e-05	0.000995346
MELO3C027609.2	0	1	0	0	0	0	0.855942	0	0	0	0.171188	1.032	4.55256	0.226687	0.820668	NA
MELO3C027610.2	0	0	0	0	0	0	0	0	0	0	0	NA	NA	NA	NA	NA
MELO3C027617.2	0	0	0	0	0	0	0	0	0	0	0	NA	NA	NA	NA	NA
MELO3C027619.2	14	18	11	23	16	10.8364	15.4069	11.6516	20.5074	23.9256	16.4656	-0.507272	0.971277	-0.522274	0.60148	0.829195
MELO3C027126.2	2214	1658	1598	1954	1325	1713.7	1419.15	1692.65	1742.23	1981.34	1709.82	-0.204304	0.228086	-0.895734	0.370395	0.672045
MELO3C027132.2	91	85	55	74	53	70.4366	72.755	58.2578	65.9802	79.2536	69.3366	0.0815134	0.501069	0.162679	0.870771	0.952844
MELO3C027133.2	0	0	0	0	0	0	0	0	0	0	0	NA	NA	NA	NA	NA
MELO3C027487.2	0	0	0	0	0	0	0	0	0	0	0	NA	NA	NA	NA	NA
MELO3C027624.2	4	5	0	6	1	3.09611	4.27971	0	5.34975	1.49535	2.84418	0.668812	2.36798	0.28244	0.777606	NA
MELO3C027351.2	275	213	547	619	1969	212.858	182.316	579.401	551.915	2944.34	894.167	-2.78109	0.996461	-2.79096	0.00525512	0.0482042
MELO3C027485.2	2	0	3	2	1	1.54806	0	3.1777	1.78325	1.49535	1.60087	-1.4659	3.001	-0.488468	0.625218	NA
MELO3C027486.2	0	0	0	0	0	0	0	0	0	0	0	NA	NA	NA	NA	NA
MELO3C027489.2	0	0	0	0	0	0	0	0	0	0	0	NA	NA	NA	NA	NA
MELO3C027136.2	0	0	0	0	0	0	0	0	0	0	0	NA	NA	NA	NA	NA
MELO3C027488.2	0	0	0	0	0	0	0	0	0	0	0	NA	NA	NA	NA	NA
MELO3C027134.2	0	0	0	0	0	0	0	0	0	0	0	NA	NA	NA	NA	NA
MELO3C027137.2	122	123	161	165	80	94.4315	105.281	170.537	147.118	119.628	127.399	-0.548752	0.404801	-1.35561	0.175223	0.452235
MELO3C027629.2	3	3	7	1	2	2.32209	2.56782	7.41463	0.891624	2.9907	3.23737	-0.621196	2.06683	-0.300555	0.763754	NA
MELO3C027168.2	0	0	0	0	0	0	0	0	0	0	0	NA	NA	NA	NA	NA
MELO3C027162.2	0	0	0	0	0	0	0	0	0	0	0	NA	NA	NA	NA	NA
MELO3C027138.2	7	3	7	0	1	5.4182	2.56782	7.41463	0	1.49535	3.3792	0.426921	2.27062	0.188019	0.850861	0.94675
MELO3C027140.2	4	4	0	0	0	3.09611	3.42377	0	0	0	1.30398	3.98135	3.90107	1.02058	0.307454	NA
MELO3C027143.2	489	404	92	278	168	378.5	345.8	97.4495	247.872	251.219	264.168	0.866631	0.425297	2.03771	0.0415791	0.192006
MELO3C027639.2	0	0	0	0	0	0	0	0	0	0	0	NA	NA	NA	NA	NA
MELO3C027638.2	0	0	0	0	0	0	0	0	0	0	0	NA	NA	NA	NA	NA
MELO3C027490.2	0	0	0	0	0	0	0	0	0	0	0	NA	NA	NA	NA	NA
MELO3C027498.2	0	0	0	0	0	0	0	0	0	0	0	NA	NA	NA	NA	NA
MELO3C027188.2	0	0	0	0	0	0	0	0	0	0	0	NA	NA	NA	NA	NA
MELO3C027493.2	0	0	0	0	0	0	0	0	0	0	0	NA	NA	NA	NA	NA
MELO3C027492.2	0	0	0	0	0	0	0	0	0	0	0	NA	NA	NA	NA	NA
MELO3C027146.2	0	0	0	0	0	0	0	0	0	0	0	NA	NA	NA	NA	NA
MELO3C027654.2	36	45	36	59	25	27.865	38.5174	38.1324	52.6058	37.3838	38.9009	-0.369057	0.654042	-0.564271	0.572569	0.815538
MELO3C027491.2	2	2	0	0	0	1.54806	1.71188	0	0	0	0.651988	2.98129	4.38769	0.679467	0.496842	NA
MELO3C027653.2	12	15	9	4	2	9.28834	12.8391	9.5331	3.5665	2.9907	7.64355	1.03453	1.39623	0.740943	0.458728	0.738947
MELO3C027494.2	0	0	0	0	0	0	0	0	0	0	0	NA	NA	NA	NA	NA
MELO3C027495.2	0	0	0	0	0	0	0	0	0	0	0	NA	NA	NA	NA	NA
MELO3C027496.2	8	9	17	5	1	6.19223	7.70347	18.007	4.45812	1.49535	7.57123	-0.213724	1.51551	-0.141024	0.887851	0.95942
MELO3C027661.2	2	1	2	0	0	1.54806	0.855942	2.11847	0	0	0.904493	0.739376	4.14888	0.178211	0.858557	NA
MELO3C027413.2	31	10	8	5	24	23.9949	8.55942	8.47387	4.45812	35.8884	16.2749	0.0266081	1.17218	0.0226998	0.98189	0.993586
MELO3C027497.2	2	0	0	5	0	1.54806	0	0	4.45812	0	1.20124	-0.957818	4.22038	-0.226951	0.820462	NA
MELO3C027662.2	0	0	0	0	0	0	0	0	0	0	0	NA	NA	NA	NA	NA
MELO3C027151.2	0	0	0	0	0	0	0	0	0	0	0	NA	NA	NA	NA	NA
MELO3C027660.2	7	0	0	0	5	5.4182	0	0	0	7.47675	2.57899	0.158277	3.20195	0.0494314	0.960575	NA
MELO3C027503.2	0	0	0	0	0	0	0	0	0	0	0	NA	NA	NA	NA	NA
MELO3C027504.2	0	0	0	0	0	0	0	0	0	0	0	NA	NA	NA	NA	NA
MELO3C027282.2	0	0	0	0	0	0	0	0	0	0	0	NA	NA	NA	NA	NA
MELO3C027505.2	0	0	0	0	0	0	0	0	0	0	0	NA	NA	NA	NA	NA
MELO3C027499.2	0	0	0	0	0	0	0	0	0	0	0	NA	NA	NA	NA	NA
MELO3C027500.2	0	0	0	0	0	0	0	0	0	0	0	NA	NA	NA	NA	NA
MELO3C027161.2	0	0	0	0	0	0	0	0	0	0	0	NA	NA	NA	NA	NA
MELO3C027160.2	0	0	4	0	0	0	0	4.23693	0	0	0.847387	-3.2457	4.47038	-0.726046	0.467811	NA
MELO3C027670.2	0	0	0	0	0	0	0	0	0	0	0	NA	NA	NA	NA	NA
MELO3C027672.2	0	0	0	0	0	0	0	0	0	0	0	NA	NA	NA	NA	NA
MELO3C027673.2	0	0	0	0	0	0	0	0	0	0	0	NA	NA	NA	NA	NA
MELO3C027506.2	6	4	0	6	2	4.64417	3.42377	0	5.34975	2.9907	3.28168	0.530306	2.21188	0.239754	0.810521	NA
MELO3C027671.2	3	0	3	0	0	2.32209	0	3.1777	0	0	1.09996	0.126826	4.33768	0.0292382	0.976675	NA
MELO3C027501.2	0	0	0	0	0	0	0	0	0	0	0	NA	NA	NA	NA	NA
MELO3C027170.2	0	0	0	0	0	0	0	0	0	0	0	NA	NA	NA	NA	NA
MELO3C027174.2	199	148	295	148	906	154.032	126.679	312.474	131.96	1354.79	415.987	-2.09447	1.14773	-1.82488	0.0680196	0.259184
MELO3C027676.2	7	4	19	0	0	5.4182	3.42377	20.1254	0	0	5.79348	-0.607204	2.19336	-0.276838	0.781905	0.920262
MELO3C027169.2	9	6	1	2	1	6.96626	5.13565	1.05923	1.78325	1.49535	3.28795	2.06241	2.02217	1.0199	0.307776	NA
MELO3C027171.2	2	0	0	0	0	1.54806	0	0	0	0	0.309611	1.91395	4.45216	0.429893	0.667274	NA
MELO3C027172.2	159	94	84	45	18	123.071	80.4585	88.9756	40.1231	26.9163	71.9088	0.962403	0.618655	1.55564	0.119794	0.363983
MELO3C027507.2	0	2	0	0	0	0	1.71188	0	0	0	0.342377	2.04587	4.44145	0.460632	0.645063	NA
MELO3C027175.2	0	0	0	0	0	0	0	0	0	0	0	NA	NA	NA	NA	NA
MELO3C027681.2	67	56	115	85	39	51.8599	47.9327	121.812	75.7881	58.3187	71.1422	-0.777295	0.545463	-1.42502	0.154152	0.421403
MELO3C027680.2	13	17	5	19	22	10.0624	14.551	5.29617	16.9409	32.8977	15.9496	-0.5662	1.09014	-0.519384	0.603493	0.830242
MELO3C027502.2	0	0	0	0	0	0	0	0	0	0	0	NA	NA	NA	NA	NA
MELO3C027509.2	0	0	0	0	0	0	0	0	0	0	0	NA	NA	NA	NA	NA
MELO3C027508.2	0	0	0	0	0	0	0	0	0	0	0	NA	NA	NA	NA	NA
MELO3C027180.2	0	0	0	0	0	0	0	0	0	0	0	NA	NA	NA	NA	NA
MELO3C027685.2	0	0	0	0	0	0	0	0	0	0	0	NA	NA	NA	NA	NA
MELO3C027687.2	4	0	62	400	196	3.09611	0	65.6725	356.65	293.089	143.701	-7.21777	0.961964	-7.50316	6.22951e-14	1.33615e-11
MELO3C027177.2	3	1	7	0	0	2.32209	0.855942	7.41463	0	0	2.11853	-0.643321	3.05331	-0.210697	0.833124	NA
MELO3C027510.2	0	0	0	0	0	0	0	0	0	0	0	NA	NA	NA	NA	NA
MELO3C027179.2	11	20	3	4	6	8.51432	17.1188	3.1777	3.5665	8.9721	8.26989	1.31801	1.35907	0.969793	0.33215	0.636536
MELO3C027511.2	0	0	0	0	0	0	0	0	0	0	0	NA	NA	NA	NA	NA
MELO3C027702.2	14	9	7	8	1	10.8364	7.70347	7.41463	7.13299	1.49535	6.91657	0.77063	1.47386	0.522866	0.601067	0.82893
MELO3C027183.2	1	0	0	0	0	0.774029	0	0	0	0	0.154806	0.958732	4.55807	0.210337	0.833404	NA
MELO3C027513.2	0	0	0	0	0	0	0	0	0	0	0	NA	NA	NA	NA	NA
MELO3C027512.2	0	0	0	0	0	0	0	0	0	0	0	NA	NA	NA	NA	NA
MELO3C027517.2	0	0	0	0	0	0	0	0	0	0	0	NA	NA	NA	NA	NA
MELO3C027185.2	5	2	18	9	0	3.87014	1.71188	19.0662	8.02462	0	6.53457	-1.70183	1.81302	-0.938671	0.3479	0.652152
MELO3C027184.2	65	67	0	0	16	50.3119	57.3481	0	0	23.9256	26.3171	2.76648	3.04073	0.909808	0.362924	0.66668
MELO3C027699.2	4	0	1	7	10	3.09611	0	1.05923	6.24137	14.9535	5.07004	-2.23183	2.03982	-1.09413	0.273899	0.57653
MELO3C027697.2	0	0	0	0	0	0	0	0	0	0	0	NA	NA	NA	NA	NA
MELO3C027701.2	0	0	0	0	0	0	0	0	0	0	0	NA	NA	NA	NA	NA
MELO3C027514.2	5	0	10	0	0	3.87014	0	10.5923	0	0	2.8925	-0.868562	3.08097	-0.281911	0.778011	NA
MELO3C027515.2	0	0	0	0	0	0	0	0	0	0	0	NA	NA	NA	NA	NA
MELO3C027187.2	24	30	5	20	21	18.5767	25.6782	5.29617	17.8325	31.4024	19.7572	0.297262	0.995433	0.298626	0.765225	0.910573
MELO3C027705.2	0	0	0	0	0	0	0	0	0	0	0	NA	NA	NA	NA	NA
MELO3C027706.2	0	0	0	0	0	0	0	0	0	0	0	NA	NA	NA	NA	NA
MELO3C027194.2	279	228	116	126	57	215.954	195.155	122.871	112.345	85.235	146.312	0.939855	0.386886	2.42928	0.0151287	0.0997898
MELO3C027707.2	0	4	0	0	0	0	3.42377	0	0	0	0.684753	3.04889	4.38497	0.695305	0.486864	NA
MELO3C027191.2	0	0	1	0	0	0	0	1.05923	0	0	0.211847	-1.42476	4.56209	-0.312304	0.754809	NA
MELO3C027522.2	0	0	0	0	0	0	0	0	0	0	0	NA	NA	NA	NA	NA
MELO3C027523.2	0	0	0	0	0	0	0	0	0	0	0	NA	NA	NA	NA	NA
MELO3C027526.2	0	0	0	0	0	0	0	0	0	0	0	NA	NA	NA	NA	NA
MELO3C027525.2	0	0	0	0	0	0	0	0	0	0	0	NA	NA	NA	NA	NA
MELO3C027527.2	0	0	0	0	0	0	0	0	0	0	0	NA	NA	NA	NA	NA
MELO3C027719.2	23	6	12	14	3	17.8027	5.13565	12.7108	12.4827	4.48605	10.5236	0.202192	1.25316	0.161345	0.871821	0.953306
MELO3C027196.2	0	0	0	0	0	0	0	0	0	0	0	NA	NA	NA	NA	NA
MELO3C027524.2	0	0	2	11	0	0	0	2.11847	9.80787	0	2.38527	-4.74607	3.30837	-1.43457	0.151411	NA
MELO3C027201.2	0	0	0	0	0	0	0	0	0	0	0	NA	NA	NA	NA	NA
MELO3C027718.2	0	0	0	0	0	0	0	0	0	0	0	NA	NA	NA	NA	NA
MELO3C027728.2	0	0	0	0	0	0	0	0	0	0	0	NA	NA	NA	NA	NA
MELO3C027727.2	0	0	0	0	0	0	0	0	0	0	0	NA	NA	NA	NA	NA
MELO3C027203.2	80	87	27	18	52	61.9223	74.4669	28.5993	16.0492	77.7582	51.7592	0.759408	0.729136	1.04152	0.297636	0.602179
MELO3C027519.2	0	0	0	0	0	0	0	0	0	0	0	NA	NA	NA	NA	NA
MELO3C027205.2	0	0	0	0	0	0	0	0	0	0	0	NA	NA	NA	NA	NA
MELO3C027520.2	0	0	0	0	0	0	0	0	0	0	0	NA	NA	NA	NA	NA
MELO3C027204.2	11	22	14	22	1	8.51432	18.8307	14.8293	19.6157	1.49535	12.6571	0.16839	1.25547	0.134126	0.893303	0.961679
MELO3C027206.2	0	0	0	0	0	0	0	0	0	0	0	NA	NA	NA	NA	NA
MELO3C027729.2	1	0	0	0	0	0.774029	0	0	0	0	0.154806	0.958732	4.55807	0.210337	0.833404	NA
MELO3C027521.2	0	0	0	0	0	0	0	0	0	0	0	NA	NA	NA	NA	NA
MELO3C027208.2	0	0	0	0	0	0	0	0	0	0	0	NA	NA	NA	NA	NA
MELO3C027518.2	1	0	0	0	0	0.774029	0	0	0	0	0.154806	0.958732	4.55807	0.210337	0.833404	NA
MELO3C027211.2	0	0	0	0	0	0	0	0	0	0	0	NA	NA	NA	NA	NA
MELO3C027730.2	1	0	0	0	0	0.774029	0	0	0	0	0.154806	0.958732	4.55807	0.210337	0.833404	NA
MELO3C027731.2	1	5	0	0	0	0.774029	4.27971	0	0	0	1.01075	3.61238	4.36663	0.82727	0.408084	NA
MELO3C027212.2	13	19	13	0	0	10.0624	16.2629	13.77	0	0	8.01906	1.50733	1.88808	0.798343	0.424672	0.715223
MELO3C027737.2	35	94	37	43	0	27.091	80.4585	39.1916	38.3398	0	37.0162	1.04267	1.08066	0.964844	0.334623	0.639321
MELO3C027743.2	0	0	0	0	0	0	0	0	0	0	0	NA	NA	NA	NA	NA
MELO3C027218.2	140	144	61	72	53	108.364	123.256	64.6132	64.197	79.2536	87.9367	0.743498	0.454754	1.63495	0.10206	0.331627
MELO3C027528.2	0	0	0	0	0	0	0	0	0	0	0	NA	NA	NA	NA	NA
MELO3C027531.2	0	0	0	0	0	0	0	0	0	0	0	NA	NA	NA	NA	NA
MELO3C027216.2	86	47	7	17	30	66.5665	40.2293	7.41463	15.1576	44.8605	34.8457	1.27273	0.853902	1.49049	0.136096	0.39133
MELO3C027236.2	3	3	9	0	43	2.32209	2.56782	9.5331	0	64.3001	15.7446	-3.31907	1.60347	-2.06992	0.0384594	0.182882
MELO3C027219.2	2584	2117	2272	3024	1972	2000.09	1812.03	2406.58	2696.27	2948.83	2372.76	-0.493408	0.219565	-2.24721	0.0246268	0.137064
MELO3C027221.2	542	490	416	425	152	419.524	419.411	440.641	378.94	227.293	377.162	0.262202	0.342952	0.764544	0.444543	0.728731
MELO3C027220.2	0	0	0	0	0	0	0	0	0	0	0	NA	NA	NA	NA	NA
MELO3C027223.2	2	0	1	0	0	1.54806	0	1.05923	0	0	0.521458	0.952181	4.45216	0.21387	0.830649	NA
MELO3C027529.2	0	0	0	0	0	0	0	0	0	0	0	NA	NA	NA	NA	NA
MELO3C027750.2	0	0	0	0	0	0	0	0	0	0	0	NA	NA	NA	NA	NA
MELO3C027754.2	0	0	0	0	0	0	0	0	0	0	0	NA	NA	NA	NA	NA
MELO3C027752.2	0	0	0	0	0	0	0	0	0	0	0	NA	NA	NA	NA	NA
MELO3C027751.2	13	11	0	0	3	10.0624	9.41536	0	0	4.48605	4.79276	2.81882	2.16257	1.30346	0.192419	0.476473
MELO3C027758.2	0	0	0	0	0	0	0	0	0	0	0	NA	NA	NA	NA	NA
MELO3C027235.2	4	0	0	0	0	3.09611	0	0	0	0	0.619223	2.91069	4.39066	0.662927	0.507377	NA
MELO3C027227.2	10	13	0	0	0	7.74029	11.1272	0	0	0	3.77351	5.5141	2.53517	2.17504	0.0296271	0.154396
MELO3C027533.2	0	0	0	0	0	0	0	0	0	0	0	NA	NA	NA	NA	NA
MELO3C027228.2	0	0	2	0	0	0	0	2.11847	0	0	0.423693	-2.26636	4.52857	-0.500459	0.616752	NA
MELO3C027532.2	0	0	0	0	0	0	0	0	0	0	0	NA	NA	NA	NA	NA
MELO3C027756.2	15	6	7	7	0	11.6104	5.13565	7.41463	6.24137	0	6.08042	0.85325	1.72757	0.493901	0.621376	0.840097
MELO3C027534.2	0	0	0	0	0	0	0	0	0	0	0	NA	NA	NA	NA	NA
MELO3C027233.2	0	0	0	0	0	0	0	0	0	0	0	NA	NA	NA	NA	NA
MELO3C027764.2	1	0	0	2	0	0.774029	0	0	1.78325	0	0.511455	-0.676825	4.53331	-0.149301	0.881316	NA
MELO3C027759.2	2	2	6	1	0	1.54806	1.71188	6.3554	0.891624	0	2.10139	-0.582668	2.71203	-0.214846	0.829888	NA
MELO3C027762.2	0	0	22	2	5	0	0	23.3031	1.78325	7.47675	6.51263	-6.17964	2.2708	-2.72135	0.00650163	0.0560323
MELO3C027239.2	55	13	49	123	54	42.5716	11.1272	51.9024	109.67	80.7489	59.204	-1.5858	0.690027	-2.29817	0.0215521	0.125654
MELO3C027761.2	0	0	0	0	0	0	0	0	0	0	0	NA	NA	NA	NA	NA
MELO3C027769.2	0	0	0	0	0	0	0	0	0	0	0	NA	NA	NA	NA	NA
MELO3C027773.2	185	135	78	133	85	143.195	115.552	82.6202	118.586	127.105	117.412	0.244126	0.428457	0.569779	0.568828	0.812484
MELO3C027241.2	575	522	470	683	313	445.066	446.801	497.84	608.979	468.045	493.346	-0.236945	0.272124	-0.870723	0.383905	0.683304
MELO3C027772.2	0	0	0	0	0	0	0	0	0	0	0	NA	NA	NA	NA	NA
MELO3C027242.2	151	156	194	236	160	116.878	133.527	205.491	210.423	239.256	181.115	-0.801584	0.348287	-2.3015	0.0213631	0.12496
MELO3C027775.2	0	0	0	0	0	0	0	0	0	0	0	NA	NA	NA	NA	NA
MELO3C001279.2	0	0	0	0	0	0	0	0	0	0	0	NA	NA	NA	NA	NA
MELO3C027244.2	142	172	89	219	88	109.912	147.222	94.2718	195.266	131.591	135.652	-0.13006	0.450674	-0.28859	0.772895	0.91509
MELO3C027777.2	0	0	0	0	0	0	0	0	0	0	0	NA	NA	NA	NA	NA
MELO3C027786.2	0	0	0	0	0	0	0	0	0	0	0	NA	NA	NA	NA	NA
MELO3C027250.2	3	16	72	29	12	2.32209	13.6951	76.2648	25.8571	17.9442	27.2167	-2.33357	1.01256	-2.30463	0.0211876	0.124416
MELO3C027253.2	2	9	0	3	34	1.54806	7.70347	0	2.67487	50.8419	12.5537	-1.93637	1.72126	-1.12497	0.260601	0.561245
MELO3C027536.2	0	0	0	0	0	0	0	0	0	0	0	NA	NA	NA	NA	NA
MELO3C027257.2	1	1	15	3	0	0.774029	0.855942	15.8885	2.67487	0	4.03867	-2.93531	2.32842	-1.26064	0.207438	0.496939
MELO3C027537.2	6	12	3	19	3	4.64417	10.2713	3.1777	16.9409	4.48605	7.90402	-0.157411	1.44645	-0.108825	0.913341	0.969295
MELO3C027539.2	0	0	0	0	0	0	0	0	0	0	0	NA	NA	NA	NA	NA
MELO3C027540.2	0	0	0	0	0	0	0	0	0	0	0	NA	NA	NA	NA	NA
MELO3C027255.2	0	1	0	2	2	0	0.855942	0	1.78325	2.9907	1.12598	-1.90616	3.91485	-0.486906	0.626325	NA
MELO3C027254.2	0	0	0	0	0	0	0	0	0	0	0	NA	NA	NA	NA	NA
MELO3C027785.2	25	13	5	51	6	19.3507	11.1272	5.29617	45.4728	8.9721	18.0438	-0.399128	1.13522	-0.351586	0.725149	0.892242
MELO3C027541.2	0	0	0	0	0	0	0	0	0	0	0	NA	NA	NA	NA	NA
MELO3C027795.2	10	1	14	25	11	7.74029	0.855942	14.8293	22.2906	16.4489	12.433	-2.0456	1.24385	-1.64457	0.100058	0.327716
MELO3C027538.2	0	0	0	0	0	0	0	0	0	0	0	NA	NA	NA	NA	NA
MELO3C027792.2	0	0	0	0	0	0	0	0	0	0	0	NA	NA	NA	NA	NA
MELO3C027543.2	0	0	0	0	0	0	0	0	0	0	0	NA	NA	NA	NA	NA
MELO3C027544.2	0	1	0	0	2	0	0.855942	0	0	2.9907	0.769328	-1.19377	4.48994	-0.265876	0.790335	NA
MELO3C027542.2	0	0	0	0	0	0	0	0	0	0	0	NA	NA	NA	NA	NA
MELO3C027794.2	0	0	0	0	0	0	0	0	0	0	0	NA	NA	NA	NA	NA
MELO3C027262.2	0	0	0	0	0	0	0	0	0	0	0	NA	NA	NA	NA	NA
MELO3C027535.2	0	0	0	0	0	0	0	0	0	0	0	NA	NA	NA	NA	NA
MELO3C027261.2	138	157	207	162	125	106.816	134.383	219.261	144.443	186.919	158.364	-0.605184	0.389706	-1.55292	0.120441	0.365389
MELO3C027788.2	0	0	0	0	0	0	0	0	0	0	0	NA	NA	NA	NA	NA
MELO3C027793.2	0	0	0	0	0	0	0	0	0	0	0	NA	NA	NA	NA	NA
MELO3C027791.2	3	7	7	7	2	2.32209	5.99159	7.41463	6.24137	2.9907	4.99208	-0.432235	1.66581	-0.259474	0.79527	0.925987
MELO3C027548.2	0	0	0	0	0	0	0	0	0	0	0	NA	NA	NA	NA	NA
MELO3C027265.2	0	0	0	0	0	0	0	0	0	0	0	NA	NA	NA	NA	NA
MELO3C027550.2	0	0	0	0	0	0	0	0	0	0	0	NA	NA	NA	NA	NA
MELO3C027266.2	587	479	188	410	234	454.355	409.996	199.136	365.566	349.912	355.793	0.504192	0.345405	1.45971	0.14437	0.405614
MELO3C027545.2	0	0	0	0	0	0	0	0	0	0	0	NA	NA	NA	NA	NA
MELO3C027801.2	63	46	17	68	43	48.7638	39.3733	18.007	60.6305	64.3001	46.2149	-0.108547	0.70871	-0.153162	0.878271	0.955975
MELO3C027268.2	0	0	0	0	0	0	0	0	0	0	0	NA	NA	NA	NA	NA
MELO3C027549.2	1	4	7	8	0	0.774029	3.42377	7.41463	7.13299	0	3.74908	-1.23304	2.18616	-0.564019	0.572741	0.815577
MELO3C027271.2	47	52	22	31	1	36.3793	44.509	23.3031	27.6404	1.49535	26.6654	1.18767	0.988337	1.20169	0.229484	0.524733
MELO3C027546.2	0	0	0	0	0	0	0	0	0	0	0	NA	NA	NA	NA	NA
MELO3C027547.2	0	0	0	0	0	0	0	0	0	0	0	NA	NA	NA	NA	NA
MELO3C027269.2	0	0	0	0	1	0	0	0	0	1.49535	0.29907	-1.42476	4.56209	-0.312304	0.754809	NA
MELO3C027809.2	7	4	6	13	3	5.4182	3.42377	6.3554	11.5911	4.48605	6.25491	-0.768994	1.50484	-0.511014	0.609342	0.833925
MELO3C027275.2	0	0	0	0	0	0	0	0	0	0	0	NA	NA	NA	NA	NA
MELO3C027551.2	0	0	0	0	0	0	0	0	0	0	0	NA	NA	NA	NA	NA
MELO3C027274.2	0	0	0	0	0	0	0	0	0	0	0	NA	NA	NA	NA	NA
MELO3C027277.2	435	217	44	93	10	336.702	185.739	46.6063	82.9211	14.9535	133.385	2.42072	0.594258	4.07351	4.631e-05	0.00119825
MELO3C027276.2	0	0	0	0	0	0	0	0	0	0	0	NA	NA	NA	NA	NA
MELO3C027812.2	1	0	0	0	0	0.774029	0	0	0	0	0.154806	0.958732	4.55807	0.210337	0.833404	NA
MELO3C027813.2	43	49	51	27	17	33.2832	41.9411	54.0209	24.0739	25.421	35.748	0.121075	0.72199	0.167696	0.866822	0.951581
MELO3C027291.2	0	0	0	0	0	0	0	0	0	0	0	NA	NA	NA	NA	NA
MELO3C027278.2	5	0	0	0	0	3.87014	0	0	0	0	0.774029	3.23192	4.37822	0.738181	0.460405	NA
MELO3C027285.2	0	0	0	0	0	0	0	0	0	0	0	NA	NA	NA	NA	NA
MELO3C027554.2	0	0	0	0	0	0	0	0	0	0	0	NA	NA	NA	NA	NA
MELO3C027288.2	0	13	1	1	0	0	11.1272	1.05923	0.891624	0	2.61562	3.01214	2.87632	1.04722	0.294997	NA
MELO3C027818.2	0	0	0	0	0	0	0	0	0	0	0	NA	NA	NA	NA	NA
MELO3C027820.2	1	9	12	10	0	0.774029	7.70347	12.7108	8.91624	0	6.02091	-0.786693	1.89487	-0.41517	0.678017	0.870676
MELO3C027823.2	6	4	7	0	9	4.64417	3.42377	7.41463	0	13.4582	5.78814	-0.764931	1.86404	-0.410361	0.681541	0.873275
MELO3C027289.2	0	2	0	0	0	0	1.71188	0	0	0	0.342377	2.04587	4.44145	0.460632	0.645063	NA
MELO3C027817.2	0	0	5	1	0	0	0	5.29617	0.891624	0	1.23756	-3.79234	4.20058	-0.902814	0.366624	NA
MELO3C027555.2	3	1	0	0	0	2.32209	0.855942	0	0	0	0.635605	2.94638	4.38914	0.671288	0.502037	NA
MELO3C027290.2	0	0	0	0	0	0	0	0	0	0	0	NA	NA	NA	NA	NA
MELO3C027298.2	1	0	0	0	0	0.774029	0	0	0	0	0.154806	0.958732	4.55807	0.210337	0.833404	NA
MELO3C027297.2	32	23	41	39	14	24.7689	19.6867	43.4286	34.7733	20.9349	28.7185	-0.578282	0.765739	-0.755194	0.450132	0.732808
MELO3C027301.2	131	127	116	149	152	101.398	108.705	122.871	132.852	227.293	138.624	-0.610452	0.433829	-1.40713	0.15939	0.429458
MELO3C027553.2	0	7	7	0	4	0	5.99159	7.41463	0	5.9814	3.87753	-0.571543	2.44688	-0.23358	0.815311	0.933794
MELO3C027831.2	17	12	9	9	1	13.1585	10.2713	9.5331	8.02462	1.49535	8.49657	0.860125	1.36821	0.628649	0.529579	0.786791
MELO3C027299.2	65	44	23	51	2	50.3119	37.6614	24.3624	45.4728	2.9907	32.1598	0.83847	0.936755	0.895079	0.370745	0.672248
MELO3C027303.2	0	0	0	0	0	0	0	0	0	0	0	NA	NA	NA	NA	NA
MELO3C027302.2	0	1	0	0	0	0	0.855942	0	0	0	0.171188	1.032	4.55256	0.226687	0.820668	NA
MELO3C027832.2	14	3	2	13	8	10.8364	2.56782	2.11847	11.5911	11.9628	7.81532	-0.343458	1.48029	-0.232021	0.816522	0.934353
MELO3C027305.2	59	41	31	39	10	45.6677	35.0936	32.8362	34.7733	14.9535	32.6649	0.541141	0.738634	0.732623	0.463788	0.741867
MELO3C027306.2	0	0	0	0	0	0	0	0	0	0	0	NA	NA	NA	NA	NA
MELO3C027838.2	0	0	0	0	0	0	0	0	0	0	0	NA	NA	NA	NA	NA
MELO3C027839.2	0	0	0	0	0	0	0	0	0	0	0	NA	NA	NA	NA	NA
MELO3C027308.2	814	928	419	457	254	630.059	794.314	443.819	407.472	379.819	531.097	0.794252	0.268895	2.95377	0.00313919	0.0335334
MELO3C027311.2	0	0	0	0	0	0	0	0	0	0	0	NA	NA	NA	NA	NA
MELO3C027309.2	0	0	0	0	0	0	0	0	0	0	0	NA	NA	NA	NA	NA
MELO3C027312.2	0	0	0	0	0	0	0	0	0	0	0	NA	NA	NA	NA	NA
MELO3C027849.2	6	7	0	21	7	4.64417	5.99159	0	18.7241	10.4675	7.96547	-0.876428	1.67092	-0.524518	0.599918	0.828522
MELO3C027843.2	1	1	7	2	1	0.774029	0.855942	7.41463	1.78325	1.49535	2.46464	-2.137	2.42541	-0.881091	0.378269	NA
MELO3C027556.2	0	0	6	6	14	0	0	6.3554	5.34975	20.9349	6.52801	-6.16983	2.18499	-2.82374	0.00474674	0.0449081
MELO3C027316.2	3	0	0	5	0	2.32209	0	0	4.45812	0	1.35604	-0.376733	4.00511	-0.094063	0.925059	NA
MELO3C027557.2	0	0	0	0	0	0	0	0	0	0	0	NA	NA	NA	NA	NA
MELO3C027851.2	0	0	0	0	0	0	0	0	0	0	0	NA	NA	NA	NA	NA
MELO3C027320.2	0	0	0	0	0	0	0	0	0	0	0	NA	NA	NA	NA	NA
MELO3C027321.2	0	0	0	0	0	0	0	0	0	0	0	NA	NA	NA	NA	NA
MELO3C027322.2	0	0	0	0	0	0	0	0	0	0	0	NA	NA	NA	NA	NA
MELO3C027854.2	0	0	0	0	0	0	0	0	0	0	0	NA	NA	NA	NA	NA
MELO3C027326.2	10	12	4	14	0	7.74029	10.2713	4.23693	12.4827	0	6.94625	0.65992	1.67163	0.394777	0.693008	0.878443
MELO3C027564.2	1	2	1	8	1	0.774029	1.71188	1.05923	7.13299	1.49535	2.4347	-1.40305	2.39654	-0.585447	0.558247	NA
MELO3C027325.2	11	13	0	0	0	8.51432	11.1272	0	0	0	3.92831	5.5722	2.49512	2.23324	0.0255334	0.140016
MELO3C027860.2	1831	1415	1167	1450	934	1417.25	1211.16	1236.13	1292.86	1396.66	1310.81	0.00672406	0.227371	0.029573	0.976408	0.992419
MELO3C027863.2	0	0	0	0	0	0	0	0	0	0	0	NA	NA	NA	NA	NA
MELO3C027328.2	0	0	0	0	0	0	0	0	0	0	0	NA	NA	NA	NA	NA
MELO3C027330.2	2344	1774	1003	1088	746	1814.32	1518.44	1062.41	970.087	1115.53	1296.16	0.667927	0.230853	2.8933	0.00381212	0.0384538
MELO3C027329.2	0	5	10	13	13	0	4.27971	10.5923	11.5911	19.4396	9.18054	-2.70991	1.53536	-1.765	0.0775632	0.280311
MELO3C027331.2	32	16	41	7	7	24.7689	13.6951	43.4286	6.24137	10.4675	19.7203	-0.0615164	1.06897	-0.0575472	0.954109	0.984799
MELO3C027565.2	0	0	0	0	0	0	0	0	0	0	0	NA	NA	NA	NA	NA
MELO3C027558.2	0	0	0	0	0	0	0	0	0	0	0	NA	NA	NA	NA	NA
MELO3C027559.2	0	0	0	0	0	0	0	0	0	0	0	NA	NA	NA	NA	NA
MELO3C027333.2	0	0	0	0	0	0	0	0	0	0	0	NA	NA	NA	NA	NA
MELO3C027561.2	0	0	0	0	0	0	0	0	0	0	0	NA	NA	NA	NA	NA
MELO3C027866.2	8	0	1	4	2	6.19223	0	1.05923	3.5665	2.9907	2.76173	0.292179	2.44916	0.119297	0.90504	NA
MELO3C027332.2	431	307	283	200	189	333.606	262.774	299.763	178.325	282.621	271.418	0.236757	0.354876	0.667154	0.504674	0.77299
MELO3C027338.2	0	0	0	0	0	0	0	0	0	0	0	NA	NA	NA	NA	NA
MELO3C027871.2	0	0	0	0	2	0	0	0	0	2.9907	0.59814	-2.68881	4.49961	-0.597565	0.55013	NA
MELO3C027562.2	0	0	0	0	0	0	0	0	0	0	0	NA	NA	NA	NA	NA
MELO3C027872.2	20	15	0	0	0	15.4806	12.8391	0	0	0	5.66394	6.10059	2.18206	2.79579	0.0051773	0.0476783
MELO3C027337.2	3	8	3	2	0	2.32209	6.84753	3.1777	1.78325	0	2.82611	1.43379	2.32881	0.615672	0.538111	NA
MELO3C027563.2	0	0	0	0	0	0	0	0	0	0	0	NA	NA	NA	NA	NA
MELO3C027339.2	0	0	0	0	0	0	0	0	0	0	0	NA	NA	NA	NA	NA
MELO3C027342.2	0	0	0	0	0	0	0	0	0	0	0	NA	NA	NA	NA	NA
MELO3C027345.2	966	1006	1056	1150	1850	747.712	861.077	1118.55	1025.37	2766.4	1303.82	-1.02372	0.390541	-2.62128	0.00876	0.068984
MELO3C027567.2	2	2	4	0	0	1.54806	1.71188	4.23693	0	0	1.49937	0.194154	3.39526	0.057184	0.954399	NA
MELO3C027568.2	0	0	0	0	0	0	0	0	0	0	0	NA	NA	NA	NA	NA
MELO3C027877.2	11	8	12	12	8	8.51432	6.84753	12.7108	10.6995	11.9628	10.147	-0.616143	1.17514	-0.524313	0.600061	0.828522
MELO3C027344.2	0	0	0	0	0	0	0	0	0	0	0	NA	NA	NA	NA	NA
MELO3C027352.2	0	0	0	0	0	0	0	0	0	0	0	NA	NA	NA	NA	NA
MELO3C027346.2	8	2	9	25	23	6.19223	1.71188	9.5331	22.2906	34.3931	14.8242	-2.46422	1.17041	-2.10544	0.0352528	0.172621
MELO3C027878.2	2	1	2	0	0	1.54806	0.855942	2.11847	0	0	0.904493	0.739376	4.14888	0.178211	0.858557	NA
MELO3C027349.2	270	172	230	191	188	208.988	147.222	243.624	170.3	281.126	210.252	-0.375289	0.378747	-0.99087	0.321749	0.62595
MELO3C027350.2	60	42	23	21	8	46.4417	35.9495	24.3624	18.7241	11.9628	27.4881	1.1569	0.777639	1.48771	0.136828	0.392128
MELO3C027887.2	12	12	5	19	2	9.28834	10.2713	5.29617	16.9409	2.9907	8.95747	0.194323	1.34964	0.143981	0.885515	0.958699
MELO3C027354.2	0	0	0	0	0	0	0	0	0	0	0	NA	NA	NA	NA	NA
MELO3C027882.2	7	2	4	12	0	5.4182	1.71188	4.23693	10.6995	0	4.4133	-0.503085	2.0274	-0.248143	0.804024	0.9294
MELO3C027353.2	0	0	0	0	0	0	0	0	0	0	0	NA	NA	NA	NA	NA
MELO3C027569.2	0	0	0	0	0	0	0	0	0	0	0	NA	NA	NA	NA	NA
MELO3C027570.2	0	0	0	0	0	0	0	0	0	0	0	NA	NA	NA	NA	NA
MELO3C027880.2	85	68	35	60	23	65.7924	58.204	37.0732	53.4975	34.3931	49.792	0.567269	0.58875	0.963515	0.335289	0.639994
MELO3C027357.2	0	0	0	0	0	0	0	0	0	0	0	NA	NA	NA	NA	NA
MELO3C027891.2	0	0	0	0	0	0	0	0	0	0	0	NA	NA	NA	NA	NA
MELO3C027359.2	0	0	0	0	0	0	0	0	0	0	0	NA	NA	NA	NA	NA
MELO3C027362.2	680	504	617	821	448	526.339	431.395	653.547	732.024	669.917	602.644	-0.516891	0.257467	-2.0076	0.0446862	0.200891
MELO3C027571.2	1	1	0	5	0	0.774029	0.855942	0	4.45812	0	1.21762	-0.897361	3.75541	-0.238952	0.811143	NA
MELO3C027367.2	0	0	0	0	0	0	0	0	0	0	0	NA	NA	NA	NA	NA
MELO3C027370.2	24	33	223	303	217	18.5767	28.2461	236.209	270.162	324.491	175.537	-3.56737	0.415588	-8.58391	9.17054e-18	3.32198e-15
MELO3C027371.2	35	67	41	37	8	27.091	57.3481	43.4286	32.9901	11.9628	34.5641	0.505964	0.794471	0.636857	0.524218	0.78441
MELO3C027372.2	0	0	0	0	0	0	0	0	0	0	0	NA	NA	NA	NA	NA
MELO3C027373.2	136	184	72	51	63	105.268	157.493	76.2648	45.4728	94.2071	95.7412	0.876109	0.502444	1.74369	0.0812126	0.288294
MELO3C027899.2	0	0	0	0	0	0	0	0	0	0	0	NA	NA	NA	NA	NA
MELO3C027378.2	1	3	0	0	0	0.774029	2.56782	0	0	0	0.668371	3.01545	4.3863	0.68747	0.491787	NA
MELO3C027374.2	0	2	0	0	0	0	1.71188	0	0	0	0.342377	2.04587	4.44145	0.460632	0.645063	NA
MELO3C027375.2	171	123	95	182	79	132.359	105.281	100.627	162.276	118.133	123.735	-0.0983904	0.427694	-0.230048	0.818054	0.934944
MELO3C027376.2	10	2	0	2	0	7.74029	1.71188	0	1.78325	0	2.24708	2.85661	2.89487	0.986782	0.32375	NA
MELO3C027905.2	1	0	3	7	0	0.774029	0	3.1777	6.24137	0	2.03862	-2.98447	3.178	-0.939103	0.347678	NA
MELO3C027417.2	17	8	30	32	4	13.1585	6.84753	31.777	28.532	5.9814	17.2593	-1.15279	1.06816	-1.07923	0.280486	0.584381
MELO3C027901.2	0	0	0	4	0	0	0	0	3.5665	0	0.713299	-3.01686	4.48108	-0.673244	0.500792	NA
MELO3C027380.2	0	0	0	0	0	0	0	0	0	0	0	NA	NA	NA	NA	NA
MELO3C027379.2	57	80	58	54	37	44.1196	68.4753	61.4355	48.1477	55.328	55.5012	0.0342947	0.564625	0.0607388	0.951567	0.983608
MELO3C027383.2	0	0	0	0	0	0	0	0	0	0	0	NA	NA	NA	NA	NA
MELO3C027384.2	11	9	27	4	19	8.51432	7.70347	28.5993	3.5665	28.4117	15.359	-1.30564	1.15942	-1.12611	0.260118	0.560988
MELO3C027914.2	6	11	3	0	0	4.64417	9.41536	3.1777	0	0	3.44745	2.70393	2.42324	1.11583	0.264494	0.565594
MELO3C027385.2	49	24	23	33	19	37.9274	20.5426	24.3624	29.4236	28.4117	28.1335	0.0955411	0.759872	0.125733	0.899943	0.964019
MELO3C027912.2	0	0	1	0	0	0	0	1.05923	0	0	0.211847	-1.42476	4.56209	-0.312304	0.754809	NA
MELO3C027913.2	10	4	0	0	0	7.74029	3.42377	0	0	0	2.23281	4.75826	3.1316	1.51943	0.128654	NA
MELO3C027387.2	306	243	168	202	69	236.853	207.994	177.951	180.108	103.179	181.217	0.527107	0.391164	1.34753	0.177809	0.456235
MELO3C027395.2	8	7	3	1	33	6.19223	5.99159	3.1777	0.891624	49.3466	13.1199	-1.52716	1.50925	-1.01186	0.311604	0.615842
MELO3C027390.2	19	34	12	2	1	14.7065	29.102	12.7108	1.78325	1.49535	11.9596	2.02348	1.31792	1.53536	0.124695	0.372691
MELO3C027391.2	14	10	0	3	1	10.8364	8.55942	0	2.67487	1.49535	4.71321	2.78473	1.93506	1.43909	0.150125	0.414989
MELO3C027392.2	1306	1003	1247	1443	1116	1010.88	858.509	1320.86	1286.61	1668.81	1229.14	-0.607804	0.246031	-2.47044	0.0134947	0.092734
MELO3C027393.2	0	0	0	0	0	0	0	0	0	0	0	NA	NA	NA	NA	NA
MELO3C027398.2	0	0	0	0	0	0	0	0	0	0	0	NA	NA	NA	NA	NA
MELO3C027572.2	0	0	0	0	0	0	0	0	0	0	0	NA	NA	NA	NA	NA
MELO3C001768.2	0	0	0	0	0	0	0	0	0	0	0	NA	NA	NA	NA	NA
MELO3C027578.2	0	0	0	0	0	0	0	0	0	0	0	NA	NA	NA	NA	NA
MELO3C027397.2	0	0	0	0	0	0	0	0	0	0	0	NA	NA	NA	NA	NA
MELO3C027396.2	79	61	21	84	23	61.1483	52.2124	22.2439	74.8964	34.3931	48.9788	0.362412	0.686604	0.527832	0.597616	0.827716
MELO3C027574.2	0	0	0	0	0	0	0	0	0	0	0	NA	NA	NA	NA	NA
MELO3C027402.2	61	88	43	70	81	47.2157	75.3229	45.547	62.4137	121.123	70.3245	-0.310049	0.596512	-0.51977	0.603224	0.830115
MELO3C027923.2	0	0	0	0	0	0	0	0	0	0	0	NA	NA	NA	NA	NA
MELO3C027406.2	7179	5352	2942	3245	2292	5556.75	4581	3116.26	2893.32	3427.34	3914.94	0.688643	0.218278	3.15489	0.00160561	0.0206413
MELO3C027924.2	2	0	1	1	1	1.54806	0	1.05923	0.891624	1.49535	0.998853	-0.550199	3.61481	-0.152207	0.879024	NA
MELO3C027408.2	530	654	626	908	336	410.235	559.786	663.08	809.595	502.438	589.027	-0.443138	0.306192	-1.44726	0.147825	0.411774
MELO3C027925.2	0	0	0	0	0	0	0	0	0	0	0	NA	NA	NA	NA	NA
MELO3C027926.2	0	0	0	0	0	0	0	0	0	0	0	NA	NA	NA	NA	NA
MELO3C022700.2	0	0	0	0	0	0	0	0	0	0	0	NA	NA	NA	NA	NA
MELO3C027407.2	82	68	69	38	5	63.4703	58.204	73.0871	33.8817	7.47675	47.224	0.663024	0.811577	0.816958	0.413953	0.708129
MELO3C027927.2	0	0	0	0	0	0	0	0	0	0	0	NA	NA	NA	NA	NA
MELO3C027409.2	8	0	0	0	0	6.19223	0	0	0	0	1.23845	3.90891	4.35948	0.896647	0.369907	NA
MELO3C027426.2	12	5	15	7	2	9.28834	4.27971	15.8885	6.24137	2.9907	7.73772	-0.311825	1.43658	-0.217061	0.828161	0.938989
MELO3C027573.2	0	0	0	0	0	0	0	0	0	0	0	NA	NA	NA	NA	NA
MELO3C027411.2	0	0	0	0	0	0	0	0	0	0	0	NA	NA	NA	NA	NA
MELO3C027427.2	0	0	0	0	0	0	0	0	0	0	0	NA	NA	NA	NA	NA
MELO3C027414.2	0	0	0	0	0	0	0	0	0	0	0	NA	NA	NA	NA	NA
MELO3C027579.2	0	0	0	0	0	0	0	0	0	0	0	NA	NA	NA	NA	NA
MELO3C027418.2	137	133	60	66	11	106.042	113.84	63.554	58.8472	16.4489	71.7464	1.23383	0.618697	1.99424	0.0461254	0.204931
MELO3C027420.2	160	169	199	209	44	123.845	144.654	210.787	186.349	65.7954	146.286	-0.207059	0.505804	-0.409366	0.682271	0.873592
MELO3C027421.2	8	8	4	0	0	6.19223	6.84753	4.23693	0	0	3.45534	2.1857	2.41714	0.904251	0.365862	0.668121
MELO3C027425.2	10	5	11	56	1	7.74029	4.27971	11.6516	49.931	1.49535	15.0196	-1.81869	1.334	-1.36333	0.172777	0.448907
MELO3C027945.2	0	0	0	0	0	0	0	0	0	0	0	NA	NA	NA	NA	NA
MELO3C027948.2	0	0	0	0	0	0	0	0	0	0	0	NA	NA	NA	NA	NA
MELO3C027947.2	2	0	2	5	1	1.54806	0	2.11847	4.45812	1.49535	1.924	-1.79461	2.81455	-0.637619	0.523722	NA
MELO3C000003.2	1096	970	773	767	611	848.335	830.263	818.787	683.876	913.659	818.984	0.0607891	0.251566	0.241643	0.809057	0.931884
MELO3C000001.2	0	0	0	0	0	0	0	0	0	0	0	NA	NA	NA	NA	NA
MELO3C000004.2	0	9	18	6	1	0	7.70347	19.0662	5.34975	1.49535	6.72295	-1.18064	1.87459	-0.629813	0.528817	0.786299
MELO3C027962.2	32	46	22	48	0	24.7689	39.3733	23.3031	42.798	0	26.0487	0.52481	1.15341	0.455006	0.649105	0.856876
MELO3C027954.2	0	0	0	0	0	0	0	0	0	0	0	NA	NA	NA	NA	NA
MELO3C027955.2	0	0	0	2	15	0	0	0	1.78325	22.4303	4.8427	-5.73589	2.76859	-2.07177	0.0382866	0.182488
MELO3C000012.2	4	2	8	0	0	3.09611	1.71188	8.47387	0	0	2.65637	-0.240598	2.77858	-0.0865905	0.930997	NA
MELO3C000014.2	522	341	225	352	208	404.043	291.876	238.327	313.852	311.033	311.826	0.275159	0.322188	0.854031	0.393088	0.692278
MELO3C000009.2	103	84	62	105	13	79.725	71.8991	65.6725	93.6206	19.4396	66.0713	0.335815	0.660891	0.508125	0.611366	0.835432
MELO3C027585.2	0	0	0	0	0	0	0	0	0	0	0	NA	NA	NA	NA	NA
MELO3C027588.2	0	0	0	0	0	0	0	0	0	0	0	NA	NA	NA	NA	NA
MELO3C027956.2	0	0	0	0	0	0	0	0	0	0	0	NA	NA	NA	NA	NA
MELO3C027970.2	2	3	2	0	0	1.54806	2.56782	2.11847	0	0	1.24687	1.51049	3.61715	0.417591	0.676246	NA
MELO3C027969.2	0	0	0	0	0	0	0	0	0	0	0	NA	NA	NA	NA	NA
MELO3C000019.2	42	75	5	29	14	32.5092	64.1956	5.29617	25.8571	20.9349	29.7586	1.47671	0.868321	1.70065	0.089009	0.304097
MELO3C027967.2	2	0	0	0	0	1.54806	0	0	0	0	0.309611	1.91395	4.45216	0.429893	0.667274	NA
MELO3C027589.2	0	0	0	0	0	0	0	0	0	0	0	NA	NA	NA	NA	NA
MELO3C027584.2	0	0	0	0	0	0	0	0	0	0	0	NA	NA	NA	NA	NA
MELO3C027590.2	0	0	0	0	0	0	0	0	0	0	0	NA	NA	NA	NA	NA
MELO3C027971.2	19	5	17	38	18	14.7065	4.27971	18.007	33.8817	26.9163	19.5582	-1.4637	0.971866	-1.50607	0.13205	0.38452
MELO3C000027.2	93	90	69	70	38	71.9847	77.0347	73.0871	62.4137	56.8233	68.2687	0.214547	0.501694	0.427645	0.66891	0.866277
MELO3C027580.2	0	0	1	15	0	0	0	1.05923	13.3744	0	2.88672	-5.02116	3.17895	-1.5795	0.114221	NA
MELO3C000022.2	0	0	0	0	0	0	0	0	0	0	0	NA	NA	NA	NA	NA
MELO3C027979.2	0	0	0	0	0	0	0	0	0	0	0	NA	NA	NA	NA	NA
MELO3C000032.2	31	19	54	18	27	23.9949	16.2629	57.1986	16.0492	40.3745	30.776	-0.906194	0.815698	-1.11094	0.266593	0.567925
MELO3C027980.2	3	6	5	0	0	2.32209	5.13565	5.29617	0	0	2.55078	1.06298	2.75712	0.385539	0.699838	NA
MELO3C000026.2	0	0	0	0	0	0	0	0	0	0	0	NA	NA	NA	NA	NA
MELO3C000029.2	0	0	0	0	0	0	0	0	0	0	0	NA	NA	NA	NA	NA
MELO3C027586.2	0	0	0	0	0	0	0	0	0	0	0	NA	NA	NA	NA	NA
MELO3C000030.2	51	98	38	84	11	39.4755	83.8823	40.2509	74.8964	16.4489	50.9908	0.477397	0.735414	0.649154	0.516239	0.779569
MELO3C000036.2	23	8	19	17	26	17.8027	6.84753	20.1254	15.1576	38.8791	19.7625	-0.988536	0.96444	-1.02498	0.305371	0.609503
MELO3C027977.2	0	0	0	7	0	0	0	0	6.24137	0	1.24827	-3.81311	4.45005	-0.856869	0.391517	NA
MELO3C027581.2	0	0	0	0	0	0	0	0	0	0	0	NA	NA	NA	NA	NA
MELO3C027582.2	0	0	0	0	0	0	0	0	0	0	0	NA	NA	NA	NA	NA
MELO3C000031.2	2	0	0	0	0	1.54806	0	0	0	0	0.309611	1.91395	4.45216	0.429893	0.667274	NA
MELO3C027985.2	15	16	12	1	4	11.6104	13.6951	12.7108	0.891624	5.9814	8.97786	0.96143	1.41524	0.679338	0.496924	0.767079
MELO3C000043.2	0	0	4	4	0	0	0	4.23693	3.5665	0	1.56069	-4.13099	3.79401	-1.08882	0.276234	NA
MELO3C000034.2	0	0	0	0	0	0	0	0	0	0	0	NA	NA	NA	NA	NA
MELO3C027989.2	0	0	0	0	0	0	0	0	0	0	0	NA	NA	NA	NA	NA
MELO3C027990.2	0	0	0	0	0	0	0	0	0	0	0	NA	NA	NA	NA	NA
MELO3C027583.2	0	0	0	0	0	0	0	0	0	0	0	NA	NA	NA	NA	NA
MELO3C000039.2	146	117	82	49	94	113.008	100.145	86.8571	43.6896	140.563	96.8526	0.248093	0.549393	0.451576	0.651574	0.858383
MELO3C027996.2	0	0	0	0	0	0	0	0	0	0	0	NA	NA	NA	NA	NA
MELO3C027998.2	0	0	0	0	0	0	0	0	0	0	0	NA	NA	NA	NA	NA
MELO3C027596.2	0	0	0	0	0	0	0	0	0	0	0	NA	NA	NA	NA	NA
MELO3C000044.2	85	66	49	26	15	65.7924	56.4921	51.9024	23.1822	22.4303	43.9599	0.907431	0.672807	1.34872	0.177425	0.455497
MELO3C000051.2	11	5	1	0	1	8.51432	4.27971	1.05923	0	1.49535	3.06972	2.98597	2.34858	1.27139	0.203588	NA
MELO3C000046.2	0	0	0	0	0	0	0	0	0	0	0	NA	NA	NA	NA	NA
MELO3C027592.2	0	0	0	0	0	0	0	0	0	0	0	NA	NA	NA	NA	NA
MELO3C000047.2	0	0	0	0	0	0	0	0	0	0	0	NA	NA	NA	NA	NA
MELO3C028009.2	5	9	9	0	2	3.87014	7.70347	9.5331	0	2.9907	4.81948	0.472227	1.97416	0.239203	0.810948	0.932876
MELO3C027593.2	0	0	0	0	0	0	0	0	0	0	0	NA	NA	NA	NA	NA
MELO3C028011.2	0	0	0	0	0	0	0	0	0	0	0	NA	NA	NA	NA	NA
MELO3C027594.2	1	3	1	3	0	0.774029	2.56782	1.05923	2.67487	0	1.41519	0.381647	3.10914	0.12275	0.902305	NA
MELO3C000049.2	0	0	0	0	0	0	0	0	0	0	0	NA	NA	NA	NA	NA
MELO3C027595.2	2	6	5	4	0	1.54806	5.13565	5.29617	3.5665	0	3.10927	0.150509	2.26201	0.0665375	0.94695	NA
MELO3C028022.2	0	0	0	0	0	0	0	0	0	0	0	NA	NA	NA	NA	NA
MELO3C027598.2	0	0	0	0	0	0	0	0	0	0	0	NA	NA	NA	NA	NA
MELO3C027599.2	0	0	0	0	0	0	0	0	0	0	0	NA	NA	NA	NA	NA
MELO3C000064.2	0	0	0	0	0	0	0	0	0	0	0	NA	NA	NA	NA	NA
MELO3C000062.2	47	39	12	35	1	36.3793	33.3817	12.7108	31.2069	1.49535	23.0348	1.17812	1.05076	1.1212	0.262201	0.562979
MELO3C000059.2	0	0	0	0	0	0	0	0	0	0	0	NA	NA	NA	NA	NA
MELO3C000065.2	585	563	437	544	241	452.807	481.895	462.885	485.044	360.379	448.602	0.0975188	0.281615	0.346284	0.729129	0.894205
MELO3C000061.2	53	23	56	36	65	41.0235	19.6867	59.3171	32.0985	97.1978	49.8647	-1.03913	0.697525	-1.48974	0.136292	0.391613
MELO3C028036.2	1	0	1	0	0	0.774029	0	1.05923	0	0	0.366652	-0.00303957	4.55807	-0.000666854	0.999468	NA
MELO3C027602.2	0	0	0	0	0	0	0	0	0	0	0	NA	NA	NA	NA	NA
MELO3C000071.2	0	0	0	0	0	0	0	0	0	0	0	NA	NA	NA	NA	NA
MELO3C027600.2	0	0	0	0	0	0	0	0	0	0	0	NA	NA	NA	NA	NA
MELO3C000069.2	0	0	0	0	0	0	0	0	0	0	0	NA	NA	NA	NA	NA
MELO3C028034.2	1	0	0	0	0	0.774029	0	0	0	0	0.154806	0.958732	4.55807	0.210337	0.833404	NA
MELO3C000067.2	15	13	7	25	0	11.6104	11.1272	7.41463	22.2906	0	10.4886	0.175861	1.48271	0.118608	0.905586	0.966033
MELO3C000070.2	0	0	0	0	0	0	0	0	0	0	0	NA	NA	NA	NA	NA
MELO3C000076.2	0	3	0	0	0	0	2.56782	0	0	0	0.513565	2.63282	4.40385	0.597845	0.549943	NA
MELO3C000068.2	0	13	1	0	0	0	11.1272	1.05923	0	0	2.43729	3.78888	3.24476	1.16769	0.242931	NA
MELO3C028045.2	0	0	0	0	0	0	0	0	0	0	0	NA	NA	NA	NA	NA
MELO3C028044.2	0	1	0	0	0	0	0.855942	0	0	0	0.171188	1.032	4.55256	0.226687	0.820668	NA
MELO3C000075.2	0	0	0	0	0	0	0	0	0	0	0	NA	NA	NA	NA	NA
MELO3C028049.2	0	0	0	0	0	0	0	0	0	0	0	NA	NA	NA	NA	NA
MELO3C027601.2	0	0	0	0	0	0	0	0	0	0	0	NA	NA	NA	NA	NA
MELO3C000084.2	3	3	10	23	0	2.32209	2.56782	10.5923	20.5074	0	7.19792	-2.10121	1.7584	-1.19496	0.232104	0.527836
MELO3C000086.2	3	4	15	4	2	2.32209	3.42377	15.8885	3.5665	2.9907	5.63831	-1.39008	1.67756	-0.828633	0.407312	0.703123
MELO3C000082.2	0	0	0	0	0	0	0	0	0	0	0	NA	NA	NA	NA	NA
MELO3C000081.2	96	112	98	32	20	74.3068	95.8654	103.805	28.532	29.907	66.4832	0.649818	0.674314	0.963673	0.33521	0.639994
MELO3C000083.2	0	0	0	0	0	0	0	0	0	0	0	NA	NA	NA	NA	NA
MELO3C001396.2	0	0	0	0	0	0	0	0	0	0	0	NA	NA	NA	NA	NA
MELO3C000090.2	0	0	0	0	0	0	0	0	0	0	0	NA	NA	NA	NA	NA
MELO3C000089.2	0	0	0	0	0	0	0	0	0	0	0	NA	NA	NA	NA	NA
MELO3C000393.2	0	4	0	2	11	0	3.42377	0	1.78325	16.4489	4.33117	-1.81652	2.44618	-0.742597	0.457725	0.738312
MELO3C027604.2	0	0	0	0	0	0	0	0	0	0	0	NA	NA	NA	NA	NA
MELO3C000093.2	5	1	0	0	0	3.87014	0.855942	0	0	0	0.945217	3.51879	4.36921	0.805361	0.420611	NA
MELO3C000108.2	627	441	1147	960	2187	485.316	377.47	1214.94	855.959	3270.33	1240.8	-2.04392	0.447735	-4.56502	4.9944e-06	0.000185876
MELO3C000087.2	0	0	0	0	0	0	0	0	0	0	0	NA	NA	NA	NA	NA
MELO3C000106.2	470	402	997	1235	3509	363.793	344.088	1056.06	1101.16	5247.18	1622.46	-2.80161	0.957215	-2.92683	0.00342434	0.0355769
MELO3C027605.2	4	2	13	4	15	3.09611	1.71188	13.77	3.5665	22.4303	8.91496	-2.44306	1.44868	-1.6864	0.0917184	0.310251
MELO3C027607.2	0	0	0	0	0	0	0	0	0	0	0	NA	NA	NA	NA	NA
MELO3C027606.2	0	4	0	0	0	0	3.42377	0	0	0	0.684753	3.04889	4.38497	0.695305	0.486864	NA
MELO3C027608.2	0	0	0	0	0	0	0	0	0	0	0	NA	NA	NA	NA	NA
MELO3C000105.2	0	0	0	0	0	0	0	0	0	0	0	NA	NA	NA	NA	NA
MELO3C000103.2	133	133	37	52	18	102.946	113.84	39.1916	46.3645	26.9163	65.8517	1.52014	0.535082	2.84095	0.00449799	0.0430798
MELO3C027611.2	3	0	2	1	0	2.32209	0	2.11847	0.891624	0	1.06644	0.195369	3.88986	0.0502252	0.959943	NA
MELO3C000099.2	2	8	0	0	16	1.54806	6.84753	0	0	23.9256	6.46424	-0.906187	2.21189	-0.409689	0.682034	0.873414
MELO3C000102.2	0	1	0	0	0	0	0.855942	0	0	0	0.171188	1.032	4.55256	0.226687	0.820668	NA
MELO3C000100.2	8	4	9	5	14	6.19223	3.42377	9.5331	4.45812	20.9349	8.90842	-1.25424	1.35976	-0.922401	0.35632	0.660342
MELO3C000101.2	7	0	5	0	0	5.4182	0	5.29617	0	0	2.14287	0.611097	3.3789	0.180857	0.85648	NA
MELO3C027612.2	8	1	0	1	1	6.19223	0.855942	0	0.891624	1.49535	1.88703	2.1889	2.86283	0.764595	0.444513	NA
MELO3C000109.2	10	23	0	0	0	7.74029	19.6867	0	0	0	5.48539	6.05328	2.23213	2.71189	0.00669011	0.0571869
MELO3C028085.2	2	0	0	0	0	1.54806	0	0	0	0	0.309611	1.91395	4.45216	0.429893	0.667274	NA
MELO3C028086.2	33	35	8	15	7	25.5429	29.958	8.47387	13.3744	10.4675	17.5633	1.36042	0.930221	1.46247	0.143613	0.404672
MELO3C027613.2	83	60	127	90	81	64.2444	51.3565	134.523	80.2462	121.123	90.2986	-0.950317	0.482753	-1.96854	0.0490064	0.21201
MELO3C000130.2	179	100	280	58	152	138.551	85.5942	296.585	51.7142	227.293	159.948	-0.772601	0.602162	-1.28305	0.199476	0.486994
MELO3C027614.2	35	36	77	30	214	27.091	30.8139	81.561	26.7487	320.005	97.2439	-2.29566	0.786891	-2.91739	0.00352978	0.036348
MELO3C000111.2	379	407	784	721	874	293.357	348.368	830.439	642.861	1306.94	684.392	-1.52858	0.334116	-4.575	4.7622e-06	0.000180113
MELO3C028092.2	0	0	0	0	0	0	0	0	0	0	0	NA	NA	NA	NA	NA
MELO3C028093.2	5	4	0	2	2	3.87014	3.42377	0	1.78325	2.9907	2.41357	1.2247	2.47911	0.494007	0.621301	NA
MELO3C000113.2	652	380	498	1309	296	504.667	325.258	527.498	1167.14	442.624	593.437	-0.781309	0.412041	-1.89619	0.0579346	0.234442
MELO3C027615.2	206	196	113	62	120	159.45	167.765	119.693	55.2807	179.442	136.326	0.478241	0.506578	0.94406	0.345139	0.649741
MELO3C000117.2	383	454	300	246	190	296.453	388.597	317.77	219.34	284.117	301.255	0.324423	0.326802	0.992721	0.320846	0.625013
MELO3C028097.2	0	0	0	0	0	0	0	0	0	0	0	NA	NA	NA	NA	NA
MELO3C000131.2	17	13	19	34	24	13.1585	11.1272	20.1254	30.3152	35.8884	22.123	-1.23982	0.852385	-1.45453	0.145799	0.408573
MELO3C000121.2	0	0	0	0	0	0	0	0	0	0	0	NA	NA	NA	NA	NA
MELO3C000123.2	1	0	0	0	0	0.774029	0	0	0	0	0.154806	0.958732	4.55807	0.210337	0.833404	NA
MELO3C028110.2	0	0	0	0	0	0	0	0	0	0	0	NA	NA	NA	NA	NA
MELO3C000129.2	0	0	0	0	0	0	0	0	0	0	0	NA	NA	NA	NA	NA
MELO3C000126.2	187	180	226	166	170	144.743	154.069	239.387	148.01	254.21	188.084	-0.514082	0.384336	-1.33759	0.181031	0.460445
MELO3C000134.2	0	0	0	0	0	0	0	0	0	0	0	NA	NA	NA	NA	NA
MELO3C028114.2	59	35	40	27	18	45.6677	29.958	42.3693	24.0739	26.9163	33.797	0.281254	0.713358	0.394268	0.693383	0.878443
MELO3C000153.2	0	0	0	0	0	0	0	0	0	0	0	NA	NA	NA	NA	NA
MELO3C000150.2	1	0	0	0	0	0.774029	0	0	0	0	0.154806	0.958732	4.55807	0.210337	0.833404	NA
MELO3C028115.2	0	0	1	3	2	0	0	1.05923	2.67487	2.9907	1.34496	-3.90054	3.59807	-1.08407	0.278335	NA
MELO3C000137.2	0	0	0	0	0	0	0	0	0	0	0	NA	NA	NA	NA	NA
MELO3C027618.2	88	66	32	55	12	68.1145	56.4921	33.8955	49.0393	17.9442	45.0971	0.875432	0.664199	1.31803	0.187495	0.470137
MELO3C000144.2	0	0	0	0	0	0	0	0	0	0	0	NA	NA	NA	NA	NA
MELO3C027620.2	0	0	0	0	0	0	0	0	0	0	0	NA	NA	NA	NA	NA
MELO3C000140.2	0	0	0	0	0	0	0	0	0	0	0	NA	NA	NA	NA	NA
MELO3C000141.2	0	0	1	6	1	0	0	1.05923	5.34975	1.49535	1.58087	-4.14844	3.43481	-1.20776	0.227138	NA
MELO3C027623.2	0	0	0	0	0	0	0	0	0	0	0	NA	NA	NA	NA	NA
MELO3C000147.2	2	8	0	13	44	1.54806	6.84753	0	11.5911	65.7954	17.1564	-2.61438	1.53968	-1.698	0.0895069	0.305305
MELO3C027628.2	0	0	0	0	0	0	0	0	0	0	0	NA	NA	NA	NA	NA
MELO3C000149.2	0	0	0	0	0	0	0	0	0	0	0	NA	NA	NA	NA	NA
MELO3C000154.2	0	0	0	0	0	0	0	0	0	0	0	NA	NA	NA	NA	NA
MELO3C000157.2	170	169	69	31	23	131.585	144.654	73.0871	27.6404	34.3931	82.2719	1.6147	0.558523	2.89101	0.00384	0.03863
MELO3C000173.2	30	45	29	47	36	23.2209	38.5174	30.7178	41.9063	53.8326	37.639	-0.446166	0.685418	-0.65094	0.515085	0.779335
MELO3C000152.2	12	27	36	28	0	9.28834	23.1104	38.1324	24.9655	0	19.0993	-0.389308	1.28363	-0.303286	0.761672	0.909598
MELO3C027625.2	0	0	0	0	0	0	0	0	0	0	0	NA	NA	NA	NA	NA
MELO3C000155.2	0	0	0	0	0	0	0	0	0	0	0	NA	NA	NA	NA	NA
MELO3C000161.2	46	13	23	29	26	35.6053	11.1272	24.3624	25.8571	38.8791	27.1662	-0.336565	0.837921	-0.401667	0.687929	0.87647
MELO3C028132.2	48	34	99	46	44	37.1534	29.102	104.864	41.0147	65.7954	55.5859	-1.08851	0.626325	-1.73793	0.0822233	0.290489
MELO3C000179.2	133	62	175	280	172	102.946	53.0684	185.366	249.655	257.2	169.647	-1.56154	0.421468	-3.70499	0.000211397	0.00421784
MELO3C000180.2	15	14	95	56	101	11.6104	11.9832	100.627	49.931	151.03	65.0364	-3.08462	0.655871	-4.70309	2.56248e-06	0.000106559
MELO3C000166.2	458	467	598	560	239	354.505	399.725	633.422	499.31	357.389	448.87	-0.39954	0.320328	-1.24728	0.212294	0.503287
MELO3C028136.2	13	10	22	5	3	10.0624	8.55942	23.3031	4.45812	4.48605	10.1738	-0.213171	1.31587	-0.162	0.871306	0.953132
MELO3C027626.2	0	0	0	0	0	0	0	0	0	0	0	NA	NA	NA	NA	NA
MELO3C027621.2	0	0	0	0	0	0	0	0	0	0	0	NA	NA	NA	NA	NA
MELO3C027627.2	7	0	4	9	0	5.4182	0	4.23693	8.02462	0	3.53595	-0.606594	2.47772	-0.244819	0.806596	0.930838
MELO3C027622.2	0	0	0	0	0	0	0	0	0	0	0	NA	NA	NA	NA	NA
MELO3C000169.2	206	156	100	120	14	159.45	133.527	105.923	106.995	20.9349	105.366	0.899971	0.614382	1.46484	0.142965	0.403405
MELO3C027633.2	0	2	0	7	19	0	1.71188	0	6.24137	28.4117	7.27298	-3.76387	2.15364	-1.74767	0.0805208	0.286953
MELO3C000171.2	0	0	0	0	0	0	0	0	0	0	0	NA	NA	NA	NA	NA
MELO3C027630.2	0	0	0	0	0	0	0	0	0	0	0	NA	NA	NA	NA	NA
MELO3C028144.2	4	4	5	0	1	3.09611	3.42377	5.29617	0	1.49535	2.66228	0.52766	2.44236	0.216045	0.828952	NA
MELO3C028154.2	0	0	0	0	0	0	0	0	0	0	0	NA	NA	NA	NA	NA
MELO3C000175.2	0	0	0	0	0	0	0	0	0	0	0	NA	NA	NA	NA	NA
MELO3C028153.2	10	0	39	29	5	7.74029	0	41.3101	25.8571	7.47675	16.4768	-2.67715	1.33063	-2.01195	0.0442254	0.199534
MELO3C027634.2	0	0	0	0	0	0	0	0	0	0	0	NA	NA	NA	NA	NA
MELO3C000178.2	0	0	0	0	0	0	0	0	0	0	0	NA	NA	NA	NA	NA
MELO3C027631.2	0	0	0	0	0	0	0	0	0	0	0	NA	NA	NA	NA	NA
MELO3C028158.2	0	0	0	0	0	0	0	0	0	0	0	NA	NA	NA	NA	NA
MELO3C028156.2	16	19	1	2	3	12.3845	16.2629	1.05923	1.78325	4.48605	7.19518	2.60302	1.50351	1.7313	0.0833981	0.292297
MELO3C027632.2	0	0	0	0	0	0	0	0	0	0	0	NA	NA	NA	NA	NA
MELO3C027635.2	7	1	4	1	7	5.4182	0.855942	4.23693	0.891624	10.4675	4.37403	-0.696837	1.93251	-0.360587	0.718408	0.8892
MELO3C027645.2	0	0	0	0	0	0	0	0	0	0	0	NA	NA	NA	NA	NA
MELO3C000189.2	19	25	13	3	0	14.7065	21.3985	13.77	2.67487	0	10.51	1.69783	1.47019	1.15484	0.248155	0.545687
MELO3C027646.2	771	401	278	580	311	596.776	343.233	294.467	517.142	465.054	443.334	0.143844	0.359466	0.40016	0.689039	0.877022
MELO3C000192.2	1	3	0	0	0	0.774029	2.56782	0	0	0	0.668371	3.01545	4.3863	0.68747	0.491787	NA
MELO3C000193.2	0	0	0	0	0	0	0	0	0	0	0	NA	NA	NA	NA	NA
MELO3C027640.2	0	0	0	0	0	0	0	0	0	0	0	NA	NA	NA	NA	NA
MELO3C028161.2	0	0	0	0	0	0	0	0	0	0	0	NA	NA	NA	NA	NA
MELO3C027636.2	0	0	0	0	0	0	0	0	0	0	0	NA	NA	NA	NA	NA
MELO3C027080.2	0	0	0	0	0	0	0	0	0	0	0	NA	NA	NA	NA	NA
MELO3C000196.2	243	185	428	154	202	188.089	158.349	453.352	137.31	302.061	247.832	-0.779131	0.463035	-1.68266	0.0924409	0.311725
MELO3C000827.2	31	14	28	29	19	23.9949	11.9832	29.6585	25.8571	28.4117	23.9811	-0.633375	0.820679	-0.771769	0.440251	0.725762
MELO3C028171.2	0	5	0	0	0	0	4.27971	0	0	0	0.855942	3.37145	4.37362	0.770862	0.440789	NA
MELO3C027637.2	0	0	0	0	0	0	0	0	0	0	0	NA	NA	NA	NA	NA
MELO3C027642.2	0	0	0	0	0	0	0	0	0	0	0	NA	NA	NA	NA	NA
MELO3C027641.2	0	0	0	0	0	0	0	0	0	0	0	NA	NA	NA	NA	NA
MELO3C000199.2	120	120	46	91	24	92.8834	102.713	48.7247	81.1378	35.8884	72.2695	0.812665	0.547802	1.4835	0.137941	0.394419
MELO3C000198.2	0	0	0	0	0	0	0	0	0	0	0	NA	NA	NA	NA	NA
MELO3C000201.2	7	14	19	12	0	5.4182	11.9832	20.1254	10.6995	0	9.64526	-0.256591	1.53019	-0.167686	0.86683	0.951581
MELO3C000200.2	0	0	0	0	0	0	0	0	0	0	0	NA	NA	NA	NA	NA
MELO3C027643.2	2	2	0	5	0	1.54806	1.71188	0	4.45812	0	1.54361	0.0967676	3.34991	0.0288867	0.976955	NA
MELO3C000204.2	0	0	0	0	0	0	0	0	0	0	0	NA	NA	NA	NA	NA
MELO3C028179.2	110	115	47	50	31	85.1432	98.4333	49.784	44.5812	46.3559	64.8595	0.968423	0.511562	1.89307	0.0583484	0.235523
MELO3C000203.2	0	0	0	0	0	0	0	0	0	0	0	NA	NA	NA	NA	NA
MELO3C027644.2	0	0	0	0	0	0	0	0	0	0	0	NA	NA	NA	NA	NA
MELO3C027647.2	0	0	0	0	0	0	0	0	0	0	0	NA	NA	NA	NA	NA
MELO3C027651.2	0	0	0	0	0	0	0	0	0	0	0	NA	NA	NA	NA	NA
MELO3C028189.2	90	32	55	39	26	69.6626	27.3901	58.2578	34.7733	38.8791	45.7926	0.143736	0.67744	0.212176	0.83197	0.939963
MELO3C000210.2	3	0	0	0	0	2.32209	0	0	0	0	0.464417	2.49678	4.41128	0.565998	0.571395	NA
MELO3C000213.2	72	36	14	34	0	55.7301	30.8139	14.8293	30.3152	0	26.3377	1.4993	1.11134	1.34909	0.177308	0.455354
MELO3C000241.2	87	84	79	175	253	67.3405	71.8991	83.6794	156.034	378.324	151.455	-1.56015	0.569688	-2.7386	0.00617015	0.0539855
MELO3C027652.2	11	36	86	77	190	8.51432	30.8139	91.0941	68.6551	284.117	96.6388	-2.91125	0.713906	-4.07791	4.54423e-05	0.00118332
MELO3C027648.2	108	79	375	432	1242	83.5951	67.6194	397.212	385.182	1857.23	558.167	-3.53993	0.9551	-3.70634	0.000210272	0.00420892
MELO3C000220.2	3	3	0	2	0	2.32209	2.56782	0	1.78325	0	1.33463	1.91823	3.49837	0.548321	0.583472	NA
MELO3C028198.2	8	17	7	50	12	6.19223	14.551	7.41463	44.5812	17.9442	18.1367	-1.17981	1.08182	-1.09058	0.275457	0.578042
MELO3C028201.2	0	0	0	0	0	0	0	0	0	0	0	NA	NA	NA	NA	NA
MELO3C028199.2	0	0	0	0	0	0	0	0	0	0	0	NA	NA	NA	NA	NA
MELO3C000215.2	0	0	0	2	0	0	0	0	1.78325	0	0.35665	-2.09855	4.53735	-0.462505	0.643719	NA
MELO3C000217.2	360	416	406	360	157	278.65	356.072	430.049	320.985	234.77	324.105	-0.0529851	0.349719	-0.151508	0.879575	0.956668
MELO3C027650.2	0	0	0	0	0	0	0	0	0	0	0	NA	NA	NA	NA	NA
MELO3C027649.2	0	0	0	0	0	0	0	0	0	0	0	NA	NA	NA	NA	NA
MELO3C000225.2	14	0	0	0	0	10.8364	0	0	0	0	2.16728	4.71594	3.70886	1.27153	0.203539	NA
MELO3C000234.2	0	0	0	0	0	0	0	0	0	0	0	NA	NA	NA	NA	NA
MELO3C000228.2	20	23	11	2	0	15.4806	19.6867	11.6516	1.78325	0	9.72041	1.95024	1.51643	1.28608	0.198416	0.485643
MELO3C000231.2	0	0	0	0	0	0	0	0	0	0	0	NA	NA	NA	NA	NA
MELO3C027657.2	0	0	0	0	0	0	0	0	0	0	0	NA	NA	NA	NA	NA
MELO3C028214.2	2	0	3	2	18	1.54806	0	3.1777	1.78325	26.9163	6.68506	-3.73149	2.0266	-1.84126	0.0655838	0.253034
MELO3C028216.2	0	2	3	3	2	0	1.71188	3.1777	2.67487	2.9907	2.11103	-1.79908	2.68388	-0.670327	0.502649	NA
MELO3C001058.2	0	0	0	0	0	0	0	0	0	0	0	NA	NA	NA	NA	NA
MELO3C000230.2	0	0	0	0	0	0	0	0	0	0	0	NA	NA	NA	NA	NA
MELO3C027655.2	0	0	0	0	0	0	0	0	0	0	0	NA	NA	NA	NA	NA
MELO3C000920.2	0	0	0	0	0	0	0	0	0	0	0	NA	NA	NA	NA	NA
MELO3C027656.2	0	0	0	2	1	0	0	0	1.78325	1.49535	0.65572	-2.86581	4.4891	-0.638392	0.523219	NA
MELO3C028223.2	7	3	2	1	1	5.4182	2.56782	2.11847	0.891624	1.49535	2.49829	1.41974	2.25344	0.630033	0.528673	NA
MELO3C000237.2	41	42	20	24	2	31.7352	35.9495	21.1847	21.399	2.9907	22.6518	1.1328	0.961862	1.17772	0.238909	0.53608
MELO3C028232.2	0	1	0	0	0	0	0.855942	0	0	0	0.171188	1.032	4.55256	0.226687	0.820668	NA
MELO3C000238.2	10	7	4	10	1	7.74029	5.99159	4.23693	8.91624	1.49535	5.67608	0.465595	1.60714	0.289705	0.772042	0.914745
MELO3C000240.2	3	3	1	0	0	2.32209	2.56782	1.05923	0	0	1.18983	2.60449	3.66345	0.710938	0.477123	NA
MELO3C027664.2	0	0	0	0	0	0	0	0	0	0	0	NA	NA	NA	NA	NA
MELO3C027658.2	0	0	0	0	0	0	0	0	0	0	0	NA	NA	NA	NA	NA
MELO3C027665.2	0	0	0	0	0	0	0	0	0	0	0	NA	NA	NA	NA	NA
MELO3C000242.2	7	3	2	0	0	5.4182	2.56782	2.11847	0	0	2.0209	2.46521	2.98656	0.825436	0.409124	NA
MELO3C028235.2	7	13	9	2	1	5.4182	11.1272	9.5331	1.78325	1.49535	5.87143	0.940905	1.65014	0.570197	0.568544	0.812327
MELO3C028237.2	8	0	4	4	3	6.19223	0	4.23693	3.5665	4.48605	3.69634	-0.393949	2.14073	-0.184026	0.853993	0.947906
MELO3C000247.2	0	0	0	0	0	0	0	0	0	0	0	NA	NA	NA	NA	NA
MELO3C001168.2	0	0	0	0	0	0	0	0	0	0	0	NA	NA	NA	NA	NA
MELO3C000251.2	59	61	50	23	5	45.6677	52.2124	52.9617	20.5074	7.47675	35.7652	0.847762	0.843044	1.0056	0.31461	0.618915
MELO3C027259.2	0	0	0	0	0	0	0	0	0	0	0	NA	NA	NA	NA	NA
MELO3C000249.2	55	113	84	86	24	42.5716	96.7214	88.9756	76.6797	35.8884	68.1673	0.0433666	0.618405	0.0701266	0.944093	0.980795
MELO3C028240.2	8	10	8	6	1	6.19223	8.55942	8.47387	5.34975	1.49535	6.01412	0.510385	1.5621	0.326729	0.743873	0.901217
MELO3C000254.2	68	93	60	103	17	52.6339	79.6026	63.554	91.8373	25.421	62.6098	0.121827	0.643004	0.189465	0.849728	0.946584
MELO3C028238.2	0	0	2	0	0	0	0	2.11847	0	0	0.423693	-2.26636	4.52857	-0.500459	0.616752	NA
MELO3C000260.2	467	339	200	457	293	361.471	290.164	211.847	407.472	438.138	341.818	-0.11191	0.371816	-0.300982	0.763428	0.909928
MELO3C027659.2	1	0	0	0	0	0.774029	0	0	0	0	0.154806	0.958732	4.55807	0.210337	0.833404	NA
MELO3C000253.2	428	502	389	889	340	331.284	429.683	412.042	792.654	508.419	494.816	-0.587465	0.341867	-1.7184	0.0857236	0.297189
MELO3C000256.2	30	25	34	40	18	23.2209	21.3985	36.0139	35.665	26.9163	28.6429	-0.562831	0.735853	-0.764869	0.444349	0.728702
MELO3C000258.2	15	30	11	23	1	11.6104	25.6782	11.6516	20.5074	1.49535	14.1886	0.70697	1.20698	0.585737	0.558052	0.807024
MELO3C000277.2	22	4	17	11	20	17.0286	3.42377	18.007	9.80787	29.907	15.6348	-0.895166	1.11795	-0.800721	0.423293	0.714445
MELO3C027663.2	1	3	0	0	0	0.774029	2.56782	0	0	0	0.668371	3.01545	4.3863	0.68747	0.491787	NA
MELO3C027667.2	0	0	0	0	0	0	0	0	0	0	0	NA	NA	NA	NA	NA
MELO3C000262.2	52	28	26	39	4	40.2495	23.9664	27.5401	34.7733	5.9814	26.5021	0.479825	0.904192	0.530667	0.595649	0.826637
MELO3C027668.2	0	0	0	0	0	0	0	0	0	0	0	NA	NA	NA	NA	NA
MELO3C000273.2	42	26	44	48	44	32.5092	22.2545	46.6063	42.798	65.7954	41.9927	-0.910416	0.644972	-1.41156	0.15808	0.42727
MELO3C000268.2	0	0	6	0	0	0	0	6.3554	0	0	1.27108	-3.8282	4.44961	-0.860344	0.3896	NA
MELO3C028248.2	0	0	1	0	0	0	0	1.05923	0	0	0.211847	-1.42476	4.56209	-0.312304	0.754809	NA
MELO3C028251.2	1	1	0	0	0	0.774029	0.855942	0	0	0	0.325994	1.98115	4.44658	0.445544	0.655927	NA
MELO3C028253.2	27	38	12	20	17	20.8988	32.5258	12.7108	17.8325	25.421	21.8778	0.526229	0.858796	0.612751	0.540041	0.793796
MELO3C028249.2	0	0	0	0	0	0	0	0	0	0	0	NA	NA	NA	NA	NA
MELO3C028250.2	69	89	68	46	7	53.408	76.1788	72.0279	41.0147	10.4675	50.6194	0.642962	0.758585	0.847581	0.396672	0.695733
MELO3C028256.2	15	8	1	2	0	11.6104	6.84753	1.05923	1.78325	0	4.26009	3.19751	2.02501	1.57901	0.114333	0.354729
MELO3C000279.2	423	279	562	606	658	327.414	238.808	595.289	540.324	983.941	537.155	-1.31669	0.339759	-3.87537	0.000106462	0.00241368
MELO3C027666.2	2	3	0	0	5	1.54806	2.56782	0	0	7.47675	2.31853	-0.236524	2.93728	-0.0805246	0.93582	NA
MELO3C027675.2	0	0	0	0	0	0	0	0	0	0	0	NA	NA	NA	NA	NA
MELO3C027669.2	0	0	0	0	0	0	0	0	0	0	0	NA	NA	NA	NA	NA
MELO3C028265.2	20	23	20	10	0	15.4806	19.6867	21.1847	8.91624	0	13.0536	0.791557	1.35453	0.584376	0.558967	0.807634
MELO3C028271.2	1	5	0	1	0	0.774029	4.27971	0	0.891624	0	1.18907	2.64998	3.71966	0.712425	0.476202	NA
MELO3C001225.2	3	3	16	5	8	2.32209	2.56782	16.9477	4.45812	11.9628	7.65171	-2.18122	1.46804	-1.48581	0.13733	0.393224
MELO3C000290.2	0	0	0	0	0	0	0	0	0	0	0	NA	NA	NA	NA	NA
MELO3C000334.2	10	0	8	3	0	7.74029	0	8.47387	2.67487	0	3.77781	0.0492115	2.44758	0.0201061	0.983959	0.994162
MELO3C028275.2	6	14	1	3	1	4.64417	11.9832	1.05923	2.67487	1.49535	4.37136	2.23346	1.83521	1.217	0.223603	0.517527
MELO3C000289.2	0	0	0	0	0	0	0	0	0	0	0	NA	NA	NA	NA	NA
MELO3C027677.2	0	0	0	0	0	0	0	0	0	0	0	NA	NA	NA	NA	NA
MELO3C000295.2	0	0	0	0	0	0	0	0	0	0	0	NA	NA	NA	NA	NA
MELO3C000296.2	39	27	50	63	13	30.1871	23.1104	52.9617	56.1723	19.4396	36.3742	-0.694707	0.741272	-0.937182	0.348665	0.65306
MELO3C000294.2	0	0	0	0	0	0	0	0	0	0	0	NA	NA	NA	NA	NA
MELO3C028279.2	0	0	0	0	0	0	0	0	0	0	0	NA	NA	NA	NA	NA
MELO3C028276.2	0	0	0	0	0	0	0	0	0	0	0	NA	NA	NA	NA	NA
MELO3C027674.2	0	0	0	0	0	0	0	0	0	0	0	NA	NA	NA	NA	NA
MELO3C000302.2	0	1	1	0	1	0	0.855942	1.05923	0	1.49535	0.682105	-0.987517	4.5039	-0.219258	0.826449	NA
MELO3C000309.2	0	0	0	0	0	0	0	0	0	0	0	NA	NA	NA	NA	NA
MELO3C000307.2	0	0	0	0	0	0	0	0	0	0	0	NA	NA	NA	NA	NA
MELO3C000298.2	805	302	188	124	52	623.093	258.494	199.136	110.561	77.7582	253.809	1.7675	0.480181	3.68091	0.000232402	0.00455883
MELO3C028281.2	1	1	8	0	0	0.774029	0.855942	8.47387	0	0	2.02077	-1.80167	3.19241	-0.56436	0.572509	NA
MELO3C000306.2	0	0	0	0	0	0	0	0	0	0	0	NA	NA	NA	NA	NA
MELO3C000330.2	76	40	481	394	1734	58.8262	34.2377	509.491	351.3	2592.94	709.359	-4.62797	1.11853	-4.13756	3.5102e-05	0.000957052
MELO3C000311.2	0	0	0	0	0	0	0	0	0	0	0	NA	NA	NA	NA	NA
MELO3C000347.2	554	541	646	584	290	428.812	463.064	684.265	520.709	433.652	506.1	-0.294111	0.296431	-0.992175	0.321112	0.62502
MELO3C027678.2	1	0	0	0	4	0.774029	0	0	0	5.9814	1.35109	-2.28509	4.16245	-0.548977	0.583021	NA
MELO3C000313.2	0	0	0	0	0	0	0	0	0	0	0	NA	NA	NA	NA	NA
MELO3C000319.2	0	0	0	2	0	0	0	0	1.78325	0	0.35665	-2.09855	4.53735	-0.462505	0.643719	NA
MELO3C000329.2	0	0	0	0	0	0	0	0	0	0	0	NA	NA	NA	NA	NA
MELO3C028287.2	0	0	0	0	0	0	0	0	0	0	0	NA	NA	NA	NA	NA
MELO3C000324.2	0	0	0	0	0	0	0	0	0	0	0	NA	NA	NA	NA	NA
MELO3C000323.2	0	0	0	0	0	0	0	0	0	0	0	NA	NA	NA	NA	NA
MELO3C027679.2	0	0	0	0	0	0	0	0	0	0	0	NA	NA	NA	NA	NA
MELO3C000317.2	0	0	0	0	0	0	0	0	0	0	0	NA	NA	NA	NA	NA
MELO3C028310.2	0	0	0	0	0	0	0	0	0	0	0	NA	NA	NA	NA	NA
MELO3C000325.2	64	52	30	44	11	49.5378	44.509	31.777	39.2315	16.4489	36.3008	0.676656	0.703361	0.962033	0.336033	0.640739
MELO3C000333.2	6	5	12	2	1	4.64417	4.27971	12.7108	1.78325	1.49535	4.98266	-0.265281	1.78394	-0.148705	0.881786	0.957628
MELO3C027682.2	6	12	34	27	12	4.64417	10.2713	36.0139	24.0739	17.9442	18.5895	-1.81193	0.971235	-1.8656	0.062098	0.244612
MELO3C001093.2	3	0	27	6	0	2.32209	0	28.5993	5.34975	0	7.25423	-3.27336	2.08045	-1.57339	0.115628	0.357276
MELO3C027689.2	0	0	0	0	0	0	0	0	0	0	0	NA	NA	NA	NA	NA
MELO3C000332.2	2	5	0	8	4	1.54806	4.27971	0	7.13299	5.9814	3.78843	-0.586746	2.14907	-0.273023	0.784835	0.921331
MELO3C000339.2	0	0	0	0	0	0	0	0	0	0	0	NA	NA	NA	NA	NA
MELO3C027692.2	0	0	0	0	0	0	0	0	0	0	0	NA	NA	NA	NA	NA
MELO3C028313.2	8	6	3	5	9	6.19223	5.13565	3.1777	4.45812	13.4582	6.48437	-0.287474	1.51137	-0.190208	0.849146	0.946584
MELO3C027690.2	0	0	0	0	0	0	0	0	0	0	0	NA	NA	NA	NA	NA
MELO3C000340.2	0	0	0	0	0	0	0	0	0	0	0	NA	NA	NA	NA	NA
MELO3C000335.2	2	0	0	0	0	1.54806	0	0	0	0	0.309611	1.91395	4.45216	0.429893	0.667274	NA
MELO3C027693.2	0	0	3	0	0	0	0	3.1777	0	0	0.63554	-2.83294	4.49096	-0.63081	0.528165	NA
MELO3C000341.2	16	12	18	0	0	12.3845	10.2713	19.0662	0	0	8.34439	0.825209	1.9109	0.431843	0.665856	0.865597
MELO3C020385.2	0	0	0	0	0	0	0	0	0	0	0	NA	NA	NA	NA	NA
MELO3C000342.2	0	0	0	0	0	0	0	0	0	0	0	NA	NA	NA	NA	NA
MELO3C027688.2	0	0	0	0	0	0	0	0	0	0	0	NA	NA	NA	NA	NA
MELO3C027683.2	0	0	0	0	0	0	0	0	0	0	0	NA	NA	NA	NA	NA
MELO3C027684.2	0	0	0	0	0	0	0	0	0	0	0	NA	NA	NA	NA	NA
MELO3C000349.2	0	0	0	0	0	0	0	0	0	0	0	NA	NA	NA	NA	NA
MELO3C000350.2	0	0	0	0	0	0	0	0	0	0	0	NA	NA	NA	NA	NA
MELO3C027686.2	0	0	0	0	0	0	0	0	0	0	0	NA	NA	NA	NA	NA
MELO3C027691.2	0	0	0	0	0	0	0	0	0	0	0	NA	NA	NA	NA	NA
MELO3C028349.2	0	0	0	0	0	0	0	0	0	0	0	NA	NA	NA	NA	NA
MELO3C000356.2	0	0	0	0	0	0	0	0	0	0	0	NA	NA	NA	NA	NA
MELO3C028353.2	2	0	0	0	0	1.54806	0	0	0	0	0.309611	1.91395	4.45216	0.429893	0.667274	NA
MELO3C028363.2	0	0	0	0	0	0	0	0	0	0	0	NA	NA	NA	NA	NA
MELO3C000351.2	0	0	0	0	0	0	0	0	0	0	0	NA	NA	NA	NA	NA
MELO3C028357.2	28	37	17	22	18	21.6728	31.6698	18.007	19.6157	26.9163	23.5763	0.315906	0.8123	0.388904	0.697347	0.87969
MELO3C027703.2	0	0	0	0	2	0	0	0	0	2.9907	0.59814	-2.68881	4.49961	-0.597565	0.55013	NA
MELO3C027694.2	0	0	0	0	0	0	0	0	0	0	0	NA	NA	NA	NA	NA
MELO3C027704.2	0	0	0	0	0	0	0	0	0	0	0	NA	NA	NA	NA	NA
MELO3C000713.2	0	0	2	1	3	0	0	2.11847	0.891624	4.48605	1.49923	-4.04625	3.47908	-1.16302	0.244821	NA
MELO3C000358.2	0	0	1	0	0	0	0	1.05923	0	0	0.211847	-1.42476	4.56209	-0.312304	0.754809	NA
MELO3C027698.2	0	0	0	0	0	0	0	0	0	0	0	NA	NA	NA	NA	NA
MELO3C000362.2	0	0	0	0	0	0	0	0	0	0	0	NA	NA	NA	NA	NA
MELO3C000359.2	1	0	0	0	0	0.774029	0	0	0	0	0.154806	0.958732	4.55807	0.210337	0.833404	NA
MELO3C028369.2	7	5	0	5	0	5.4182	4.27971	0	4.45812	0	2.83121	1.65118	2.60501	0.633849	0.52618	NA
MELO3C000364.2	0	0	0	0	0	0	0	0	0	0	0	NA	NA	NA	NA	NA
MELO3C027700.2	3	1	0	0	0	2.32209	0.855942	0	0	0	0.635605	2.94638	4.38914	0.671288	0.502037	NA
MELO3C000377.2	0	0	0	0	0	0	0	0	0	0	0	NA	NA	NA	NA	NA
MELO3C027695.2	0	0	0	0	0	0	0	0	0	0	0	NA	NA	NA	NA	NA
MELO3C000366.2	0	0	0	0	0	0	0	0	0	0	0	NA	NA	NA	NA	NA
MELO3C001253.2	1	0	0	0	0	0.774029	0	0	0	0	0.154806	0.958732	4.55807	0.210337	0.833404	NA
MELO3C027696.2	0	0	0	0	0	0	0	0	0	0	0	NA	NA	NA	NA	NA
MELO3C000370.2	0	0	0	0	0	0	0	0	0	0	0	NA	NA	NA	NA	NA
MELO3C000372.2	2	7	0	19	0	1.54806	5.99159	0	16.9409	0	4.8961	-0.60672	2.32065	-0.261444	0.79375	0.925349
MELO3C000374.2	1	7	8	6	0	0.774029	5.99159	8.47387	5.34975	0	4.11785	-0.469066	2.11942	-0.221319	0.824844	0.937643
MELO3C000376.2	299	159	127	243	141	231.435	136.095	134.523	216.665	210.844	185.912	-0.0262473	0.409666	-0.0640701	0.948914	0.982995
MELO3C000382.2	0	0	0	0	0	0	0	0	0	0	0	NA	NA	NA	NA	NA
MELO3C000378.2	0	0	0	0	0	0	0	0	0	0	0	NA	NA	NA	NA	NA
MELO3C000399.2	12	15	45	5	6	9.28834	12.8391	47.6655	4.45812	8.9721	16.6446	-0.884424	1.18921	-0.743709	0.457052	0.737664
MELO3C028383.2	0	0	0	0	0	0	0	0	0	0	0	NA	NA	NA	NA	NA
MELO3C027708.2	0	0	0	0	0	0	0	0	0	0	0	NA	NA	NA	NA	NA
MELO3C027709.2	0	0	0	0	0	0	0	0	0	0	0	NA	NA	NA	NA	NA
MELO3C000367.2	0	0	0	0	0	0	0	0	0	0	0	NA	NA	NA	NA	NA
MELO3C000388.2	56	37	33	60	3	43.3456	31.6698	34.9547	53.4975	4.48605	33.5907	0.260979	0.910294	0.286698	0.774344	0.915675
MELO3C027710.2	5	3	3	1	0	3.87014	2.56782	3.1777	0.891624	0	2.10146	1.21944	2.63029	0.463616	0.642923	NA
MELO3C000398.2	7	21	0	2	9	5.4182	17.9748	0	1.78325	13.4582	7.72687	1.24529	1.73443	0.717984	0.472767	0.748793
MELO3C000391.2	12	16	8	10	0	9.28834	13.6951	8.47387	8.91624	0	8.0747	0.957819	1.54429	0.620234	0.535104	0.790389
MELO3C028402.2	0	6	4	17	13	0	5.13565	4.23693	15.1576	19.4396	8.79395	-2.34326	1.61512	-1.45083	0.146827	0.41015
MELO3C000392.2	0	1	0	0	0	0	0.855942	0	0	0	0.171188	1.032	4.55256	0.226687	0.820668	NA
MELO3C000389.2	0	0	1	0	1	0	0	1.05923	0	1.49535	0.510917	-2.48253	4.51354	-0.550018	0.582307	NA
MELO3C027711.2	9	1	9	2	2	6.96626	0.855942	9.5331	1.78325	2.9907	4.42585	-0.282785	1.88814	-0.149769	0.880947	0.95729
MELO3C000395.2	0	0	0	0	0	0	0	0	0	0	0	NA	NA	NA	NA	NA
MELO3C028411.2	0	0	0	0	0	0	0	0	0	0	0	NA	NA	NA	NA	NA
MELO3C000402.2	0	0	0	0	0	0	0	0	0	0	0	NA	NA	NA	NA	NA
MELO3C000397.2	157	131	143	178	215	121.522	112.128	151.47	158.709	321.5	173.066	-0.844109	0.439933	-1.91872	0.0550196	0.227136
MELO3C000406.2	0	0	0	0	0	0	0	0	0	0	0	NA	NA	NA	NA	NA
MELO3C000403.2	0	0	0	0	0	0	0	0	0	0	0	NA	NA	NA	NA	NA
MELO3C000407.2	0	0	0	0	0	0	0	0	0	0	0	NA	NA	NA	NA	NA
MELO3C028413.2	2	1	4	0	0	1.54806	0.855942	4.23693	0	0	1.32819	-0.241994	3.59608	-0.0672938	0.946348	NA
MELO3C000409.2	0	0	0	0	0	0	0	0	0	0	0	NA	NA	NA	NA	NA
MELO3C000421.2	0	0	0	0	0	0	0	0	0	0	0	NA	NA	NA	NA	NA
MELO3C000416.2	3	4	0	1	0	2.32209	3.42377	0	0.891624	0	1.3275	2.83676	3.50674	0.808943	0.418548	NA
MELO3C001272.2	0	0	0	0	0	0	0	0	0	0	0	NA	NA	NA	NA	NA
MELO3C027720.2	0	0	0	0	0	0	0	0	0	0	0	NA	NA	NA	NA	NA
MELO3C000411.2	0	0	0	0	0	0	0	0	0	0	0	NA	NA	NA	NA	NA
MELO3C000415.2	0	0	0	0	0	0	0	0	0	0	0	NA	NA	NA	NA	NA
MELO3C000410.2	0	0	0	0	0	0	0	0	0	0	0	NA	NA	NA	NA	NA
MELO3C027715.2	37	38	65	62	84	28.6391	32.5258	68.8502	55.2807	125.609	62.181	-1.43708	0.594605	-2.41687	0.0156546	0.102156
MELO3C027712.2	0	0	0	0	0	0	0	0	0	0	0	NA	NA	NA	NA	NA
MELO3C000413.2	109	112	120	193	56	84.3691	95.8654	127.108	172.083	83.7396	112.633	-0.508812	0.464768	-1.09477	0.273619	0.576113
MELO3C027716.2	0	0	0	0	0	0	0	0	0	0	0	NA	NA	NA	NA	NA
MELO3C027717.2	0	0	0	0	0	0	0	0	0	0	0	NA	NA	NA	NA	NA
MELO3C000414.2	0	0	10	13	0	0	0	10.5923	11.5911	0	4.43669	-5.63714	2.69097	-2.09483	0.0361859	0.175626
MELO3C000850.2	3	1	7	1	2	2.32209	0.855942	7.41463	0.891624	2.9907	2.895	-1.23681	2.2181	-0.557597	0.57712	NA
MELO3C027713.2	0	0	0	0	0	0	0	0	0	0	0	NA	NA	NA	NA	NA
MELO3C027714.2	97	211	339	223	292	75.0808	180.604	359.08	198.832	436.642	250.048	-1.3738	0.460883	-2.9808	0.00287499	0.0314531
MELO3C000439.2	6	16	6	0	5	4.64417	13.6951	6.3554	0	7.47675	6.43428	1.01488	1.75889	0.576998	0.563941	0.809951
MELO3C000424.2	17	22	9	16	0	13.1585	18.8307	9.5331	14.266	0	11.1577	0.982802	1.39334	0.705357	0.480588	0.753883
MELO3C027721.2	0	0	0	0	0	0	0	0	0	0	0	NA	NA	NA	NA	NA
MELO3C000425.2	45	36	69	47	16	34.8313	30.8139	73.0871	41.9063	23.9256	40.9128	-0.502947	0.707293	-0.711088	0.47703	0.751541
MELO3C028422.2	0	1	0	2	0	0	0.855942	0	1.78325	0	0.527838	-0.603534	4.52776	-0.133296	0.893959	NA
MELO3C027726.2	0	0	0	0	0	0	0	0	0	0	0	NA	NA	NA	NA	NA
MELO3C027722.2	0	0	0	0	0	0	0	0	0	0	0	NA	NA	NA	NA	NA
MELO3C027723.2	0	0	0	0	0	0	0	0	0	0	0	NA	NA	NA	NA	NA
MELO3C027724.2	0	0	0	0	0	0	0	0	0	0	0	NA	NA	NA	NA	NA
MELO3C001317.2	2005	1322	832	1856	871	1551.93	1131.55	881.282	1654.85	1302.45	1304.41	0.0683344	0.307323	0.222354	0.824039	0.937195
MELO3C000452.2	1713	1302	1086	1892	653	1325.91	1114.44	1150.33	1686.95	976.464	1250.82	-0.0602921	0.288829	-0.208747	0.834646	0.94039
MELO3C000443.2	0	0	0	0	0	0	0	0	0	0	0	NA	NA	NA	NA	NA
MELO3C000447.2	0	0	0	0	0	0	0	0	0	0	0	NA	NA	NA	NA	NA
MELO3C000458.2	33	9	14	1	23	25.5429	7.70347	14.8293	0.891624	34.3931	16.6721	0.0137293	1.28509	0.0106835	0.991476	0.997719
MELO3C027725.2	0	0	0	0	0	0	0	0	0	0	0	NA	NA	NA	NA	NA
MELO3C000454.2	0	0	0	0	0	0	0	0	0	0	0	NA	NA	NA	NA	NA
MELO3C000449.2	4	0	9	11	0	3.09611	0	9.5331	9.80787	0	4.48742	-2.05978	2.29264	-0.898431	0.368956	0.671019
MELO3C027732.2	4	10	2	3	0	3.09611	8.55942	2.11847	2.67487	0	3.28977	1.81551	2.18742	0.82998	0.40655	NA
MELO3C000450.2	44	24	69	85	28	34.0573	20.5426	73.0871	75.7881	41.8698	49.069	-1.22347	0.632627	-1.93394	0.05312	0.222348
MELO3C000453.2	129	118	147	169	35	99.8497	101.001	155.707	150.685	52.3373	111.916	-0.258891	0.528445	-0.489911	0.624197	0.841704
MELO3C000487.2	0	0	0	0	0	0	0	0	0	0	0	NA	NA	NA	NA	NA
MELO3C028423.2	39	26	25	47	5	30.1871	22.2545	26.4808	41.9063	7.47675	25.6611	0.0367909	0.902238	0.0407774	0.967473	0.989166
MELO3C028424.2	1	0	4	5	8	0.774029	0	4.23693	4.45812	11.9628	4.28638	-4.0814	2.31252	-1.76492	0.0775775	0.280311
MELO3C000457.2	0	0	0	0	0	0	0	0	0	0	0	NA	NA	NA	NA	NA
MELO3C028426.2	1	0	2	0	0	0.774029	0	2.11847	0	0	0.578499	-0.844644	4.52452	-0.186682	0.85191	NA
MELO3C000456.2	0	0	0	0	0	0	0	0	0	0	0	NA	NA	NA	NA	NA
MELO3C028425.2	0	0	0	0	0	0	0	0	0	0	0	NA	NA	NA	NA	NA
MELO3C000460.2	121	118	154	94	27	93.6575	101.001	163.122	83.8127	40.3745	96.3935	0.0174922	0.584942	0.0299042	0.976143	0.992341
MELO3C000465.2	0	0	0	0	0	0	0	0	0	0	0	NA	NA	NA	NA	NA
MELO3C027734.2	0	0	0	0	0	0	0	0	0	0	0	NA	NA	NA	NA	NA
MELO3C027733.2	0	0	0	0	0	0	0	0	0	0	0	NA	NA	NA	NA	NA
MELO3C027735.2	78	36	95	37	80	60.3742	30.8139	100.627	32.9901	119.628	68.8867	-0.880425	0.658776	-1.33645	0.181401	0.460808
MELO3C000483.2	310	234	468	243	472	239.949	200.29	495.721	216.665	705.805	371.686	-1.09965	0.436399	-2.51983	0.0117411	0.0842022
MELO3C027736.2	0	0	0	0	0	0	0	0	0	0	0	NA	NA	NA	NA	NA
MELO3C028427.2	5	7	3	2	3	3.87014	5.99159	3.1777	1.78325	4.48605	3.86175	0.664811	1.83248	0.362793	0.716759	0.888373
MELO3C027740.2	3	7	0	0	0	2.32209	5.99159	0	0	0	1.66274	4.33114	3.53852	1.224	0.220952	NA
MELO3C027741.2	0	0	0	0	0	0	0	0	0	0	0	NA	NA	NA	NA	NA
MELO3C028429.2	0	0	0	0	0	0	0	0	0	0	0	NA	NA	NA	NA	NA
MELO3C027738.2	1	0	0	0	0	0.774029	0	0	0	0	0.154806	0.958732	4.55807	0.210337	0.833404	NA
MELO3C000478.2	0	7	5	0	0	0	5.99159	5.29617	0	0	2.25755	0.749384	3.32332	0.225493	0.821596	NA
MELO3C000490.2	3	0	6	0	4	2.32209	0	6.3554	0	5.9814	2.93178	-1.80194	2.69481	-0.668672	0.503705	NA
MELO3C027739.2	2	0	0	0	0	1.54806	0	0	0	0	0.309611	1.91395	4.45216	0.429893	0.667274	NA
MELO3C000474.2	0	0	0	0	0	0	0	0	0	0	0	NA	NA	NA	NA	NA
MELO3C028428.2	0	0	0	0	0	0	0	0	0	0	0	NA	NA	NA	NA	NA
MELO3C000500.2	5	5	8	3	13	3.87014	4.27971	8.47387	2.67487	19.4396	7.74763	-1.30292	1.4677	-0.88773	0.374686	0.675565
MELO3C028430.2	11	6	4	0	4	8.51432	5.13565	4.23693	0	5.9814	4.77366	1.03542	1.92627	0.537526	0.590904	0.824762
MELO3C028431.2	75	39	29	58	7	58.0521	33.3817	30.7178	51.7142	10.4675	36.8667	0.546964	0.798955	0.684599	0.493597	0.764402
MELO3C000479.2	0	0	0	0	0	0	0	0	0	0	0	NA	NA	NA	NA	NA
MELO3C027742.2	12	24	39	65	8	9.28834	20.5426	41.3101	57.9556	11.9628	28.2119	-1.32779	0.900221	-1.47496	0.140224	0.398637
MELO3C000488.2	0	0	0	0	0	0	0	0	0	0	0	NA	NA	NA	NA	NA
MELO3C027744.2	0	0	0	0	0	0	0	0	0	0	0	NA	NA	NA	NA	NA
MELO3C028432.2	6	12	18	13	3	4.64417	10.2713	19.0662	11.5911	4.48605	10.0118	-0.665978	1.27802	-0.521102	0.602296	0.829843
MELO3C000497.2	0	0	0	0	0	0	0	0	0	0	0	NA	NA	NA	NA	NA
MELO3C028433.2	0	0	0	0	0	0	0	0	0	0	0	NA	NA	NA	NA	NA
MELO3C027745.2	40	37	67	71	134	30.9611	31.6698	70.9686	63.3053	200.377	79.4564	-1.82441	0.624136	-2.9231	0.0034657	0.0358922
MELO3C027747.2	7	15	56	27	23	5.4182	12.8391	59.3171	24.0739	34.3931	27.2083	-2.11002	0.866524	-2.43504	0.0148903	0.0987815
MELO3C000489.2	0	0	0	0	0	0	0	0	0	0	0	NA	NA	NA	NA	NA
MELO3C027746.2	1081	658	933	958	864	836.725	563.21	988.265	854.176	1291.98	906.872	-0.576311	0.293857	-1.96119	0.0498566	0.214041
MELO3C000499.2	0	0	0	0	0	0	0	0	0	0	0	NA	NA	NA	NA	NA
MELO3C000503.2	3	0	0	0	0	2.32209	0	0	0	0	0.464417	2.49678	4.41128	0.565998	0.571395	NA
MELO3C028434.2	0	1	8	0	0	0	0.855942	8.47387	0	0	1.86596	-2.75534	3.72134	-0.740416	0.459048	NA
MELO3C000517.2	8	3	4	5	0	6.19223	2.56782	4.23693	4.45812	0	3.49102	0.567661	2.1338	0.266033	0.790214	0.923776
MELO3C000507.2	3	1	0	16	15	2.32209	0.855942	0	14.266	22.4303	7.97485	-2.92847	1.8258	-1.60394	0.108727	0.344432
MELO3C027748.2	0	4	0	0	0	0	3.42377	0	0	0	0.684753	3.04889	4.38497	0.695305	0.486864	NA
MELO3C027749.2	0	0	0	0	0	0	0	0	0	0	0	NA	NA	NA	NA	NA
MELO3C027755.2	0	0	0	0	0	0	0	0	0	0	0	NA	NA	NA	NA	NA
MELO3C000513.2	29	48	22	14	0	22.4468	41.0852	23.3031	12.4827	0	19.8636	1.39226	1.18489	1.17501	0.239991	0.537702
MELO3C000515.2	86	63	40	59	22	66.5665	53.9243	42.3693	52.6058	32.8977	49.6727	0.49233	0.590122	0.834285	0.40412	0.701142
MELO3C028435.2	0	0	0	0	0	0	0	0	0	0	0	NA	NA	NA	NA	NA
MELO3C000514.2	28	10	0	0	0	21.6728	8.55942	0	0	0	6.04644	6.19556	2.15921	2.86936	0.00411302	0.0404381
MELO3C028436.2	15	21	3	14	2	11.6104	17.9748	3.1777	12.4827	2.9907	9.64727	1.22193	1.31414	0.929832	0.352458	0.65707
MELO3C000512.2	5	2	2	0	1	3.87014	1.71188	2.11847	0	1.49535	1.83917	1.23722	2.80068	0.441757	0.658665	NA
MELO3C000526.2	26	19	17	4	4	20.1247	16.2629	18.007	3.5665	5.9814	12.7885	0.984071	1.17056	0.840683	0.400525	0.698989
MELO3C000519.2	0	0	0	0	0	0	0	0	0	0	0	NA	NA	NA	NA	NA
MELO3C028437.2	0	0	0	0	0	0	0	0	0	0	0	NA	NA	NA	NA	NA
MELO3C027753.2	1347	770	964	1153	1157	1042.62	659.075	1021.1	1028.04	1730.12	1096.19	-0.56469	0.323618	-1.74492	0.0809979	0.287879
MELO3C000522.2	0	0	0	6	0	0	0	0	5.34975	0	1.06995	-3.59328	4.45701	-0.806209	0.420122	NA
MELO3C000525.2	0	0	0	0	0	0	0	0	0	0	0	NA	NA	NA	NA	NA
MELO3C000534.2	0	0	0	0	0	0	0	0	0	0	0	NA	NA	NA	NA	NA
MELO3C000527.2	29	41	5	12	2	22.4468	35.0936	5.29617	10.6995	2.9907	15.3054	2.15039	1.07102	2.0078	0.0446643	0.200847
MELO3C004707.2	0	0	0	0	0	0	0	0	0	0	0	NA	NA	NA	NA	NA
MELO3C000533.2	0	0	0	0	0	0	0	0	0	0	0	NA	NA	NA	NA	NA
MELO3C000540.2	44	39	30	94	85	34.0573	33.3817	31.777	83.8127	127.105	62.0267	-1.25663	0.661265	-1.90034	0.0573881	0.233229
MELO3C000537.2	14	5	3	0	0	10.8364	4.27971	3.1777	0	0	3.65876	2.80995	2.37869	1.1813	0.237482	0.534542
MELO3C028438.2	0	6	4	1	1	0	5.13565	4.23693	0.891624	1.49535	2.35191	0.210176	2.63335	0.0798132	0.936386	NA
MELO3C000530.2	0	0	0	0	0	0	0	0	0	0	0	NA	NA	NA	NA	NA
MELO3C027757.2	0	0	0	0	0	0	0	0	0	0	0	NA	NA	NA	NA	NA
MELO3C000538.2	1912	1582	1039	1944	825	1479.94	1354.1	1100.54	1733.32	1233.66	1380.31	0.062985	0.268232	0.234815	0.814352	0.933658
MELO3C028439.2	0	0	0	0	0	0	0	0	0	0	0	NA	NA	NA	NA	NA
MELO3C000545.2	0	0	0	0	0	0	0	0	0	0	0	NA	NA	NA	NA	NA
MELO3C000543.2	21	15	22	37	2	16.2546	12.8391	23.3031	32.9901	2.9907	17.6755	-0.457693	1.09906	-0.41644	0.677088	0.870374
MELO3C000547.2	0	0	0	0	0	0	0	0	0	0	0	NA	NA	NA	NA	NA
MELO3C028441.2	0	0	2	0	0	0	0	2.11847	0	0	0.423693	-2.26636	4.52857	-0.500459	0.616752	NA
MELO3C028440.2	0	0	0	0	0	0	0	0	0	0	0	NA	NA	NA	NA	NA
MELO3C000553.2	0	0	0	0	0	0	0	0	0	0	0	NA	NA	NA	NA	NA
MELO3C027765.2	0	0	0	0	0	0	0	0	0	0	0	NA	NA	NA	NA	NA
MELO3C000551.2	0	0	0	0	0	0	0	0	0	0	0	NA	NA	NA	NA	NA
MELO3C028442.2	2	4	9	6	19	1.54806	3.42377	9.5331	5.34975	28.4117	9.65327	-2.52693	1.41577	-1.78485	0.0742858	0.273225
MELO3C028443.2	4	4	15	9	2	3.09611	3.42377	15.8885	8.02462	2.9907	6.68474	-1.47159	1.5324	-0.960317	0.336896	0.641633
MELO3C027763.2	2	18	16	40	50	1.54806	15.4069	16.9477	35.665	74.7675	28.867	-2.32628	1.02512	-2.26928	0.0232513	0.132017
MELO3C027159.2	199	125	151	105	70	154.032	106.993	159.944	93.6206	104.675	123.853	0.128401	0.446	0.287894	0.773428	0.915455
MELO3C027760.2	19	16	34	29	15	14.7065	13.6951	36.0139	25.8571	22.4303	22.5406	-0.987403	0.833611	-1.18449	0.236219	0.532779
MELO3C027766.2	0	0	0	0	0	0	0	0	0	0	0	NA	NA	NA	NA	NA
MELO3C000565.2	0	0	0	0	0	0	0	0	0	0	0	NA	NA	NA	NA	NA
MELO3C000569.2	11	4	7	12	0	8.51432	3.42377	7.41463	10.6995	0	6.01044	-0.0378547	1.77177	-0.0213655	0.982954	0.993682
MELO3C027767.2	3	0	0	3	11	2.32209	0	0	2.67487	16.4489	4.28916	-2.42392	2.44008	-0.993374	0.320528	0.624617
MELO3C027768.2	0	1	10	0	14	0	0.855942	10.5923	0	20.9349	6.47664	-4.65302	2.38221	-1.95324	0.0507915	0.216289
MELO3C027770.2	0	0	0	0	0	0	0	0	0	0	0	NA	NA	NA	NA	NA
MELO3C027771.2	0	0	0	0	0	0	0	0	0	0	0	NA	NA	NA	NA	NA
MELO3C028444.2	0	0	0	0	0	0	0	0	0	0	0	NA	NA	NA	NA	NA
MELO3C001501.2	0	0	0	0	0	0	0	0	0	0	0	NA	NA	NA	NA	NA
MELO3C000585.2	25	10	25	6	8	19.3507	8.55942	26.4808	5.34975	11.9628	14.3407	-0.0612945	1.13272	-0.0541128	0.956845	0.985751
MELO3C027774.2	20	6	17	13	19	15.4806	5.13565	18.007	11.5911	28.4117	15.7252	-0.892384	1.05471	-0.846094	0.3975	0.696512
MELO3C001664.2	8	2	1	1	0	6.19223	1.71188	1.05923	0.891624	0	1.97099	2.52102	2.7639	0.912124	0.361704	NA
MELO3C000583.2	23	32	36	13	19	17.8027	27.3901	38.1324	11.5911	28.4117	24.6656	-0.200513	0.867937	-0.231022	0.817297	0.934668
MELO3C000589.2	0	5	0	0	0	0	4.27971	0	0	0	0.855942	3.37145	4.37362	0.770862	0.440789	NA
MELO3C027776.2	0	0	0	0	0	0	0	0	0	0	0	NA	NA	NA	NA	NA
MELO3C001330.2	4	17	36	27	20	3.09611	14.551	38.1324	24.0739	29.907	21.9521	-1.80617	0.956032	-1.88924	0.0588603	0.236734
MELO3C000599.2	4	6	4	4	0	3.09611	5.13565	4.23693	3.5665	0	3.20704	0.630712	2.19006	0.287989	0.773355	NA
MELO3C001352.2	12	7	26	9	6	9.28834	5.99159	27.5401	8.02462	8.9721	11.9633	-0.960002	1.18959	-0.807002	0.419666	0.712014
MELO3C001268.2	8	9	9	13	3	6.19223	7.70347	9.5331	11.5911	4.48605	7.90119	-0.311916	1.34442	-0.232009	0.816531	0.934353
MELO3C004246.2	0	0	0	0	0	0	0	0	0	0	0	NA	NA	NA	NA	NA
MELO3C000592.2	464	529	313	703	203	359.149	452.793	331.54	626.812	303.556	414.77	-0.0543184	0.370709	-0.146526	0.883506	0.95825
MELO3C000601.2	3	6	3	5	0	2.32209	5.13565	3.1777	4.45812	0	3.01871	0.515918	2.25781	0.228503	0.819255	NA
MELO3C027778.2	9	18	24	47	20	6.96626	15.4069	25.4216	41.9063	29.907	23.9216	-1.54237	0.857713	-1.79823	0.0721398	0.268727
MELO3C027779.2	0	0	0	0	0	0	0	0	0	0	0	NA	NA	NA	NA	NA
MELO3C000615.2	4	4	18	13	0	3.09611	3.42377	19.0662	11.5911	0	7.43544	-1.66207	1.70374	-0.975545	0.32929	0.633663
MELO3C000605.2	0	0	0	0	0	0	0	0	0	0	0	NA	NA	NA	NA	NA
MELO3C000609.2	0	0	0	1	0	0	0	0	0.891624	0	0.178325	-1.42476	4.56209	-0.312304	0.754809	NA
MELO3C027780.2	4	7	3	2	3	3.09611	5.99159	3.1777	1.78325	4.48605	3.70694	0.54548	1.87057	0.291611	0.770584	0.913881
MELO3C000612.2	0	0	0	0	0	0	0	0	0	0	0	NA	NA	NA	NA	NA
MELO3C028445.2	0	0	0	0	0	0	0	0	0	0	0	NA	NA	NA	NA	NA
MELO3C028446.2	2	0	2	0	1	1.54806	0	2.11847	0	1.49535	1.03237	-0.617521	3.97577	-0.155321	0.876568	NA
MELO3C000613.2	6536	4225	5265	6591	4844	5059.05	3616.35	5576.86	5876.7	7243.48	5474.49	-0.522598	0.244285	-2.1393	0.0324116	0.163472
MELO3C028447.2	21	12	12	8	15	16.2546	10.2713	12.7108	7.13299	22.4303	13.76	-0.0688966	1.08245	-0.0636487	0.94925	0.982995
MELO3C000611.2	24	42	22	29	15	18.5767	35.9495	23.3031	25.8571	22.4303	25.2233	0.188103	0.798558	0.235553	0.81378	0.933463
MELO3C001115.2	0	7	6	3	15	0	5.99159	6.3554	2.67487	22.4303	7.49042	-1.80136	1.76901	-1.01829	0.308542	0.612815
MELO3C027781.2	0	0	0	0	0	0	0	0	0	0	0	NA	NA	NA	NA	NA
MELO3C027782.2	1	0	94	0	0	0.774029	0	99.5679	0	0	20.0684	-6.40996	4.40911	-1.4538	0.146002	0.408869
MELO3C000620.2	0	0	0	0	0	0	0	0	0	0	0	NA	NA	NA	NA	NA
MELO3C028448.2	0	0	2	0	0	0	0	2.11847	0	0	0.423693	-2.26636	4.52857	-0.500459	0.616752	NA
MELO3C028449.2	0	0	0	0	0	0	0	0	0	0	0	NA	NA	NA	NA	NA
MELO3C000608.2	0	0	0	0	0	0	0	0	0	0	0	NA	NA	NA	NA	NA
MELO3C000622.2	0	0	0	8	0	0	0	0	7.13299	0	1.4266	-4.0038	4.44481	-0.900781	0.367705	NA
MELO3C000631.2	0	0	0	0	0	0	0	0	0	0	0	NA	NA	NA	NA	NA
MELO3C000643.2	0	0	0	0	0	0	0	0	0	0	0	NA	NA	NA	NA	NA
MELO3C027787.2	0	0	0	0	0	0	0	0	0	0	0	NA	NA	NA	NA	NA
MELO3C027784.2	0	0	0	0	0	0	0	0	0	0	0	NA	NA	NA	NA	NA
MELO3C027783.2	0	0	0	0	0	0	0	0	0	0	0	NA	NA	NA	NA	NA
MELO3C028452.2	0	0	0	0	0	0	0	0	0	0	0	NA	NA	NA	NA	NA
MELO3C000682.2	93	75	111	77	33	71.9847	64.1956	117.575	68.6551	49.3466	74.3514	-0.210159	0.551926	-0.380774	0.703371	0.881678
MELO3C028450.2	0	1	2	0	0	0	0.855942	2.11847	0	0	0.594882	-0.77135	4.51897	-0.170692	0.864466	NA
MELO3C028451.2	0	0	0	0	2	0	0	0	0	2.9907	0.59814	-2.68881	4.49961	-0.597565	0.55013	NA
MELO3C000644.2	0	0	0	0	0	0	0	0	0	0	0	NA	NA	NA	NA	NA
MELO3C000658.2	0	0	0	0	0	0	0	0	0	0	0	NA	NA	NA	NA	NA
MELO3C027789.2	0	0	0	0	0	0	0	0	0	0	0	NA	NA	NA	NA	NA
MELO3C000650.2	0	3	0	0	0	0	2.56782	0	0	0	0.513565	2.63282	4.40385	0.597845	0.549943	NA
MELO3C028453.2	0	0	0	0	0	0	0	0	0	0	0	NA	NA	NA	NA	NA
MELO3C000668.2	41	43	30	43	23	31.7352	36.8055	31.777	38.3398	34.3931	34.6101	-0.0253373	0.670179	-0.0378067	0.969842	0.989819
MELO3C000655.2	1	12	0	0	0	0.774029	10.2713	0	0	0	2.20907	4.74028	3.25744	1.45522	0.145609	NA
MELO3C027790.2	5	0	0	0	0	3.87014	0	0	0	0	0.774029	3.23192	4.37822	0.738181	0.460405	NA
MELO3C028454.2	3	0	3	2	0	2.32209	0	3.1777	1.78325	0	1.45661	-0.521328	3.42547	-0.152192	0.879036	NA
MELO3C000666.2	94	64	28	22	27	72.7587	54.7803	29.6585	19.6157	40.3745	43.4375	1.10723	0.649414	1.70497	0.0881998	0.302428
MELO3C027796.2	83	76	31	34	18	64.2444	65.0516	32.8362	30.3152	26.9163	43.8727	1.10336	0.606237	1.82001	0.0687579	0.26096
MELO3C028455.2	0	0	4	4	6	0	0	4.23693	3.5665	8.9721	3.35511	-5.21306	2.59987	-2.00512	0.04495	NA
MELO3C000680.2	33	37	31	8	1	25.5429	31.6698	32.8362	7.13299	1.49535	19.7355	1.03622	1.14501	0.904991	0.36547	0.667885
MELO3C027800.2	11	17	60	69	19	8.51432	14.551	63.554	61.5221	28.4117	35.3106	-2.16009	0.760545	-2.84018	0.00450879	0.0431072
MELO3C028456.2	3	2	9	33	6	2.32209	1.71188	9.5331	29.4236	8.9721	10.3926	-2.99318	1.37195	-2.1817	0.0291314	0.152642
MELO3C000671.2	68	68	57	91	1	52.6339	58.204	60.3763	81.1378	1.49535	50.7695	0.20707	0.953269	0.21722	0.828037	0.938979
MELO3C000673.2	109	126	133	139	22	84.3691	107.849	140.878	123.936	32.8977	97.9859	-0.0541913	0.598779	-0.090503	0.927887	0.975168
MELO3C027798.2	0	0	0	0	0	0	0	0	0	0	0	NA	NA	NA	NA	NA
MELO3C000685.2	2	0	0	0	0	1.54806	0	0	0	0	0.309611	1.91395	4.45216	0.429893	0.667274	NA
MELO3C000684.2	0	6	0	0	0	0	5.13565	0	0	0	1.02713	3.63491	4.36603	0.832544	0.405102	NA
MELO3C005022.2	0	0	0	0	0	0	0	0	0	0	0	NA	NA	NA	NA	NA
MELO3C004772.2	0	0	0	0	0	0	0	0	0	0	0	NA	NA	NA	NA	NA
MELO3C028457.2	6	3	4	1	5	4.64417	2.56782	4.23693	0.891624	7.47675	3.96346	-0.19222	1.89696	-0.10133	0.919288	0.971432
MELO3C027802.2	0	0	0	0	2	0	0	0	0	2.9907	0.59814	-2.68881	4.49961	-0.597565	0.55013	NA
MELO3C027799.2	0	1	0	0	0	0	0.855942	0	0	0	0.171188	1.032	4.55256	0.226687	0.820668	NA
MELO3C027797.2	0	0	0	0	0	0	0	0	0	0	0	NA	NA	NA	NA	NA
MELO3C000146.2	0	0	0	0	0	0	0	0	0	0	0	NA	NA	NA	NA	NA
MELO3C000701.2	5	15	26	28	8	3.87014	12.8391	27.5401	24.9655	11.9628	16.2355	-1.3766	1.05551	-1.3042	0.192166	0.475993
MELO3C028458.2	4	2	3	0	0	3.09611	1.71188	3.1777	0	0	1.59714	1.16718	3.28201	0.355629	0.722118	NA
MELO3C000695.2	0	0	0	0	7	0	0	0	0	10.4675	2.09349	-4.5244	3.95837	-1.143	0.253041	NA
MELO3C027803.2	7	19	8	4	33	5.4182	16.2629	8.47387	3.5665	49.3466	16.6136	-0.899408	1.25123	-0.71882	0.472252	0.748632
MELO3C027808.2	0	0	0	0	0	0	0	0	0	0	0	NA	NA	NA	NA	NA
MELO3C027804.2	0	0	0	0	0	0	0	0	0	0	0	NA	NA	NA	NA	NA
MELO3C000708.2	0	0	0	0	0	0	0	0	0	0	0	NA	NA	NA	NA	NA
MELO3C028459.2	58	71	17	17	11	44.8937	60.7718	18.007	15.1576	16.4489	31.0558	1.67617	0.722243	2.32078	0.0202989	0.120983
MELO3C000703.2	113	168	122	125	7	87.4652	143.798	129.226	111.453	10.4675	96.4821	0.457964	0.746239	0.613695	0.539417	0.793413
MELO3C000707.2	0	0	0	0	0	0	0	0	0	0	0	NA	NA	NA	NA	NA
MELO3C000729.2	0	0	1	0	4	0	0	1.05923	0	5.9814	1.40813	-3.94966	4.03229	-0.979508	0.327329	NA
MELO3C027806.2	49	32	50	44	67	37.9274	27.3901	52.9617	39.2315	100.188	51.5398	-0.962499	0.648561	-1.48405	0.137795	0.394078
MELO3C027805.2	84	80	152	165	316	65.0184	68.4753	161.003	147.118	472.531	182.829	-1.95795	0.52553	-3.72567	0.000194797	0.00395934
MELO3C027807.2	9	1	8	0	8	6.96626	0.855942	8.47387	0	11.9628	5.65177	-0.779224	1.96763	-0.396022	0.692089	0.878398
MELO3C000704.2	242	213	226	219	427	187.315	182.316	239.387	195.266	638.515	288.56	-0.948407	0.477077	-1.98796	0.0468166	0.206708
MELO3C000709.2	3	4	2	0	0	2.32209	3.42377	2.11847	0	0	1.57286	1.99038	3.28813	0.605322	0.544965	NA
MELO3C000706.2	0	0	0	0	0	0	0	0	0	0	0	NA	NA	NA	NA	NA
MELO3C027810.2	0	0	0	0	0	0	0	0	0	0	0	NA	NA	NA	NA	NA
MELO3C028460.2	0	1	1	1	0	0	0.855942	1.05923	0.891624	0	0.56136	-0.689741	4.52313	-0.152492	0.878799	NA
MELO3C028461.2	7	2	3	1	2	5.4182	1.71188	3.1777	0.891624	2.9907	2.83802	0.619061	2.14556	0.28853	0.772941	NA
MELO3C000718.2	0	0	0	0	0	0	0	0	0	0	0	NA	NA	NA	NA	NA
MELO3C028462.2	0	0	0	0	0	0	0	0	0	0	0	NA	NA	NA	NA	NA
MELO3C000722.2	0	0	0	0	0	0	0	0	0	0	0	NA	NA	NA	NA	NA
MELO3C000721.2	0	0	0	0	0	0	0	0	0	0	0	NA	NA	NA	NA	NA
MELO3C000732.2	110	173	441	346	355	85.1432	148.078	467.122	308.502	530.849	307.939	-1.90058	0.379317	-5.01053	5.42814e-07	2.89164e-05
MELO3C028463.2	0	0	2	1	2	0	0	2.11847	0.891624	2.9907	1.20016	-3.72959	3.76236	-0.991291	0.321544	NA
MELO3C027811.2	0	0	0	0	0	0	0	0	0	0	0	NA	NA	NA	NA	NA
MELO3C000742.2	0	0	0	0	0	0	0	0	0	0	0	NA	NA	NA	NA	NA
MELO3C000736.2	104	128	63	80	64	80.499	109.561	66.7317	71.3299	95.7024	84.7647	0.290722	0.479226	0.606648	0.544084	0.796651
MELO3C027814.2	0	0	0	0	0	0	0	0	0	0	0	NA	NA	NA	NA	NA
MELO3C000744.2	0	0	0	0	0	0	0	0	0	0	0	NA	NA	NA	NA	NA
MELO3C027815.2	0	0	0	0	0	0	0	0	0	0	0	NA	NA	NA	NA	NA
MELO3C000745.2	0	0	0	0	0	0	0	0	0	0	0	NA	NA	NA	NA	NA
MELO3C028464.2	11	8	5	2	18	8.51432	6.84753	5.29617	1.78325	26.9163	9.87151	-0.5329	1.42352	-0.374353	0.708142	0.884447
MELO3C027822.2	0	0	0	0	0	0	0	0	0	0	0	NA	NA	NA	NA	NA
MELO3C000754.2	27	25	45	14	0	20.8988	21.3985	47.6655	12.4827	0	20.4891	0.0677482	1.27078	0.0533121	0.957483	0.986101
MELO3C028465.2	43	4	36	20	6	33.2832	3.42377	38.1324	17.8325	8.9721	20.3288	-0.2411	1.11849	-0.215559	0.829332	0.939452
MELO3C000756.2	79	165	91	55	0	61.1483	141.23	96.3902	49.0393	0	69.5616	1.05981	2.04051	0.519387	0.603491	0.830242
MELO3C000760.2	56	65	52	41	25	43.3456	55.6362	55.0801	36.5566	37.3838	45.6005	0.200424	0.612923	0.326998	0.74367	0.901172
MELO3C028466.2	16	3	3	0	0	12.3845	2.56782	3.1777	0	0	3.626	2.79544	2.42357	1.15344	0.24873	0.54657
MELO3C027824.2	0	0	0	0	0	0	0	0	0	0	0	NA	NA	NA	NA	NA
MELO3C027819.2	0	0	0	0	0	0	0	0	0	0	0	NA	NA	NA	NA	NA
MELO3C000761.2	7069	5642	5939	7329	4226	5471.61	4829.22	6290.79	6534.71	6319.35	5889.14	-0.309229	0.200994	-1.5385	0.123926	0.371076
MELO3C000776.2	6	14	0	0	0	4.64417	11.9832	0	0	0	3.32547	5.3312	2.68115	1.9884	0.0467677	NA
MELO3C000772.2	0	0	0	0	0	0	0	0	0	0	0	NA	NA	NA	NA	NA
MELO3C000788.2	0	0	0	0	1	0	0	0	0	1.49535	0.29907	-1.42476	4.56209	-0.312304	0.754809	NA
MELO3C000762.2	187	191	139	140	163	144.743	163.485	147.233	124.827	243.742	164.806	-0.151809	0.41761	-0.363518	0.716218	0.888005
MELO3C027825.2	11	5	11	9	0	8.51432	4.27971	11.6516	8.02462	0	6.49404	-0.0535795	1.71533	-0.0312357	0.975082	0.992054
MELO3C000773.2	2	7	1	0	0	1.54806	5.99159	1.05923	0	0	1.71978	3.22757	3.20321	1.0076	0.313644	NA
MELO3C027821.2	0	0	0	0	0	0	0	0	0	0	0	NA	NA	NA	NA	NA
MELO3C000763.2	0	0	0	0	0	0	0	0	0	0	0	NA	NA	NA	NA	NA
MELO3C027816.2	0	0	0	0	0	0	0	0	0	0	0	NA	NA	NA	NA	NA
MELO3C000759.2	85	51	311	172	720	65.7924	43.653	329.422	153.359	1076.65	333.776	-3.24645	1.00524	-3.22955	0.00123986	0.017099
MELO3C001387.2	11	12	28	25	41	8.51432	10.2713	29.6585	22.2906	61.3094	26.4088	-1.99715	0.858474	-2.3264	0.0199974	0.119669
MELO3C000768.2	203	193	118	142	61	157.128	165.197	124.99	126.611	91.2164	133.028	0.49126	0.396577	1.23875	0.215438	0.506976
MELO3C000770.2	0	0	0	0	0	0	0	0	0	0	0	NA	NA	NA	NA	NA
MELO3C028468.2	0	19	46	85	67	0	16.2629	48.7247	75.7881	100.188	48.1928	-3.21457	0.955225	-3.36525	0.000764741	0.0118556
MELO3C028467.2	0	0	0	0	0	0	0	0	0	0	0	NA	NA	NA	NA	NA
MELO3C027827.2	0	0	0	0	0	0	0	0	0	0	0	NA	NA	NA	NA	NA
MELO3C027833.2	1	2	1	2	2	0.774029	1.71188	1.05923	1.78325	2.9907	1.66382	-0.634993	2.66886	-0.237927	0.811938	NA
MELO3C027828.2	0	0	0	0	0	0	0	0	0	0	0	NA	NA	NA	NA	NA
MELO3C027829.2	0	0	0	0	0	0	0	0	0	0	0	NA	NA	NA	NA	NA
MELO3C027830.2	0	0	0	0	0	0	0	0	0	0	0	NA	NA	NA	NA	NA
MELO3C000794.2	0	0	0	0	0	0	0	0	0	0	0	NA	NA	NA	NA	NA
MELO3C000781.2	2	2	0	0	0	1.54806	1.71188	0	0	0	0.651988	2.98129	4.38769	0.679467	0.496842	NA
MELO3C000606.2	14	8	2	3	2	10.8364	6.84753	2.11847	2.67487	2.9907	5.09359	1.7759	1.64473	1.07975	0.280253	0.584045
MELO3C000779.2	0	0	0	0	0	0	0	0	0	0	0	NA	NA	NA	NA	NA
MELO3C019863.2	0	0	0	0	0	0	0	0	0	0	0	NA	NA	NA	NA	NA
MELO3C027826.2	0	0	0	0	0	0	0	0	0	0	0	NA	NA	NA	NA	NA
MELO3C028469.2	64	64	23	31	24	49.5378	54.7803	24.3624	27.6404	35.8884	38.4418	0.838644	0.649303	1.29161	0.196493	0.482385
MELO3C000790.2	0	0	0	4	0	0	0	0	3.5665	0	0.713299	-3.01686	4.48108	-0.673244	0.500792	NA
MELO3C000792.2	0	0	0	0	0	0	0	0	0	0	0	NA	NA	NA	NA	NA
MELO3C000796.2	265	247	572	685	395	205.118	211.418	605.881	610.763	590.663	444.769	-1.53269	0.264952	-5.78479	7.26037e-09	6.57507e-07
MELO3C000795.2	0	0	0	0	0	0	0	0	0	0	0	NA	NA	NA	NA	NA
MELO3C000915.2	0	0	0	0	0	0	0	0	0	0	0	NA	NA	NA	NA	NA
MELO3C000797.2	0	0	0	0	0	0	0	0	0	0	0	NA	NA	NA	NA	NA
MELO3C027834.2	0	0	0	0	0	0	0	0	0	0	0	NA	NA	NA	NA	NA
MELO3C027840.2	0	0	0	0	0	0	0	0	0	0	0	NA	NA	NA	NA	NA
MELO3C027835.2	0	0	0	0	0	0	0	0	0	0	0	NA	NA	NA	NA	NA
MELO3C028470.2	2	2	3	2	0	1.54806	1.71188	3.1777	1.78325	0	1.64418	-0.0462984	2.889	-0.0160258	0.987214	NA
MELO3C027841.2	0	0	0	0	0	0	0	0	0	0	0	NA	NA	NA	NA	NA
MELO3C000805.2	0	0	1	0	0	0	0	1.05923	0	0	0.211847	-1.42476	4.56209	-0.312304	0.754809	NA
MELO3C028471.2	50	39	15	39	17	38.7014	33.3817	15.8885	34.7733	25.421	29.6332	0.503925	0.755955	0.666607	0.505023	0.77336
MELO3C027836.2	3	8	0	13	1	2.32209	6.84753	0	11.5911	1.49535	4.45122	0.0458492	2.1034	0.0217977	0.982609	0.993586
MELO3C000138.2	0	0	0	0	0	0	0	0	0	0	0	NA	NA	NA	NA	NA
MELO3C027842.2	0	0	0	0	0	0	0	0	0	0	0	NA	NA	NA	NA	NA
MELO3C028472.2	36	40	59	56	68	27.865	34.2377	62.4948	49.931	101.684	55.2424	-1.19375	0.601529	-1.98452	0.047198	0.207602
MELO3C000787.2	0	2	0	0	0	0	1.71188	0	0	0	0.342377	2.04587	4.44145	0.460632	0.645063	NA
MELO3C000806.2	0	29	0	0	0	0	24.8223	0	0	0	4.96446	5.90892	2.79318	2.11548	0.0343891	0.169717
MELO3C027837.2	0	0	0	0	0	0	0	0	0	0	0	NA	NA	NA	NA	NA
MELO3C027852.2	0	0	0	0	0	0	0	0	0	0	0	NA	NA	NA	NA	NA
MELO3C000817.2	18	36	32	15	29	13.9325	30.8139	33.8955	13.3744	43.3652	27.0763	-0.425093	0.861635	-0.493356	0.621761	0.840121
MELO3C000813.2	0	0	0	0	0	0	0	0	0	0	0	NA	NA	NA	NA	NA
MELO3C000821.2	0	0	0	0	0	0	0	0	0	0	0	NA	NA	NA	NA	NA
MELO3C000818.2	8	20	1	7	0	6.19223	17.1188	1.05923	6.24137	0	6.12233	2.19693	1.79694	1.22259	0.221484	0.514449
MELO3C027850.2	0	0	0	0	0	0	0	0	0	0	0	NA	NA	NA	NA	NA
MELO3C000830.2	7	5	6	13	0	5.4182	4.27971	6.3554	11.5911	0	5.52888	-0.326258	1.81921	-0.17934	0.85767	0.949208
MELO3C000816.2	0	0	0	0	0	0	0	0	0	0	0	NA	NA	NA	NA	NA
MELO3C028473.2	70	46	62	219	85	54.182	39.3733	65.6725	195.266	127.105	96.3197	-1.46828	0.55565	-2.64246	0.00823063	0.0663539
MELO3C027844.2	7	5	20	6	7	5.4182	4.27971	21.1847	5.34975	10.4675	9.33995	-1.34413	1.31358	-1.02325	0.306189	0.610318
MELO3C027845.2	28	24	29	27	41	21.6728	20.5426	30.7178	24.0739	61.3094	31.6633	-0.862468	0.765996	-1.12594	0.260189	0.561025
MELO3C027846.2	0	0	0	0	0	0	0	0	0	0	0	NA	NA	NA	NA	NA
MELO3C000905.2	0	0	0	0	0	0	0	0	0	0	0	NA	NA	NA	NA	NA
MELO3C027847.2	9	4	8	3	0	6.96626	3.42377	8.47387	2.67487	0	4.30775	0.465169	2.00043	0.232534	0.816123	0.934353
MELO3C027848.2	0	0	3	5	0	0	0	3.1777	4.45812	0	1.52716	-4.10127	3.82703	-1.07166	0.283873	NA
MELO3C000822.2	103	115	31	63	37	79.725	98.4333	32.8362	56.1723	55.328	64.499	0.890172	0.544571	1.63463	0.102127	0.331627
MELO3C000336.2	10	12	18	29	2	7.74029	10.2713	19.0662	25.8571	2.9907	13.1851	-0.844099	1.19922	-0.703871	0.481513	0.754507
MELO3C000826.2	3	0	0	0	0	2.32209	0	0	0	0	0.464417	2.49678	4.41128	0.565998	0.571395	NA
MELO3C027853.2	0	0	0	0	0	0	0	0	0	0	0	NA	NA	NA	NA	NA
MELO3C027856.2	12	9	21	14	1	9.28834	7.70347	22.2439	12.4827	1.49535	10.6428	-0.521009	1.33241	-0.391028	0.695776	0.879039
MELO3C000835.2	0	0	1	1	2	0	0	1.05923	0.891624	2.9907	0.988312	-3.44515	4.06929	-0.846621	0.397206	NA
MELO3C027857.2	0	0	0	0	0	0	0	0	0	0	0	NA	NA	NA	NA	NA
MELO3C000849.2	15	5	3	3	0	11.6104	4.27971	3.1777	2.67487	0	4.34854	1.98228	1.95767	1.01257	0.311265	0.615638
MELO3C000428.2	323	549	1176	813	1110	250.011	469.912	1245.66	724.891	1659.84	870.062	-1.74873	0.378327	-4.62228	3.79539e-06	0.000148011
MELO3C001415.2	111	63	327	91	675	85.9172	53.9243	346.369	81.1378	1009.36	315.342	-2.77505	1.16753	-2.37686	0.0174606	0.109427
MELO3C000879.2	2	0	0	4	0	1.54806	0	0	3.5665	0	1.02291	-0.639916	4.3691	-0.146464	0.883555	NA
MELO3C000841.2	152	231	138	256	53	117.652	197.722	146.174	228.256	79.2536	153.812	0.0532543	0.496714	0.107213	0.91462	0.969657
MELO3C028474.2	11	8	9	5	4	8.51432	6.84753	9.5331	4.45812	5.9814	7.06689	0.207982	1.39736	0.14884	0.88168	0.957628
MELO3C000846.2	0	0	0	0	0	0	0	0	0	0	0	NA	NA	NA	NA	NA
MELO3C028475.2	4	1	2	0	0	3.09611	0.855942	2.11847	0	0	1.2141	1.45553	3.68852	0.39461	0.69313	NA
MELO3C000853.2	0	0	0	0	0	0	0	0	0	0	0	NA	NA	NA	NA	NA
MELO3C027855.2	40	32	32	6	24	30.9611	27.3901	33.8955	5.34975	35.8884	26.697	0.232834	0.926779	0.25123	0.801637	0.928651
MELO3C028476.2	0	1	0	0	0	0	0.855942	0	0	0	0.171188	1.032	4.55256	0.226687	0.820668	NA
MELO3C000855.2	1	0	0	0	0	0.774029	0	0	0	0	0.154806	0.958732	4.55807	0.210337	0.833404	NA
MELO3C027861.2	101	93	51	83	35	78.1769	79.6026	54.0209	74.0048	52.3373	67.6285	0.387092	0.512357	0.755513	0.449941	0.732665
MELO3C000712.2	0	0	0	0	0	0	0	0	0	0	0	NA	NA	NA	NA	NA
MELO3C028477.2	6	0	1	0	0	4.64417	0	1.05923	0	0	1.14068	2.53283	4.2729	0.592767	0.553337	NA
MELO3C028478.2	0	0	4	0	0	0	0	4.23693	0	0	0.847387	-3.2457	4.47038	-0.726046	0.467811	NA
MELO3C027858.2	0	0	0	0	0	0	0	0	0	0	0	NA	NA	NA	NA	NA
MELO3C000875.2	0	0	0	0	0	0	0	0	0	0	0	NA	NA	NA	NA	NA
MELO3C005026.2	0	0	0	0	0	0	0	0	0	0	0	NA	NA	NA	NA	NA
MELO3C001663.2	0	0	0	0	0	0	0	0	0	0	0	NA	NA	NA	NA	NA
MELO3C027859.2	0	0	0	0	0	0	0	0	0	0	0	NA	NA	NA	NA	NA
MELO3C000900.2	1	2	3	4	13	0.774029	1.71188	3.1777	3.5665	19.4396	5.73393	-2.79818	1.81846	-1.53877	0.12386	0.371076
MELO3C027862.2	0	0	0	0	0	0	0	0	0	0	0	NA	NA	NA	NA	NA
MELO3C027864.2	0	0	0	0	0	0	0	0	0	0	0	NA	NA	NA	NA	NA
MELO3C000865.2	0	0	0	0	0	0	0	0	0	0	0	NA	NA	NA	NA	NA
MELO3C027865.2	7	4	0	3	0	5.4182	3.42377	0	2.67487	0	2.30337	2.23612	2.81075	0.795561	0.426287	NA
MELO3C000868.2	13	5	2	0	0	10.0624	4.27971	2.11847	0	0	3.29211	3.30573	2.48739	1.32899	0.18385	NA
MELO3C000937.2	1	1	19	0	6	0.774029	0.855942	20.1254	0	8.9721	6.1455	-3.57084	2.09895	-1.70125	0.0888957	0.303856
MELO3C028480.2	0	0	0	0	0	0	0	0	0	0	0	NA	NA	NA	NA	NA
MELO3C000904.2	0	0	0	0	0	0	0	0	0	0	0	NA	NA	NA	NA	NA
MELO3C027867.2	0	0	0	0	0	0	0	0	0	0	0	NA	NA	NA	NA	NA
MELO3C028481.2	0	0	0	0	0	0	0	0	0	0	0	NA	NA	NA	NA	NA
MELO3C028479.2	0	0	0	0	0	0	0	0	0	0	0	NA	NA	NA	NA	NA
MELO3C028482.2	3	12	3	0	2	2.32209	10.2713	3.1777	0	2.9907	3.75236	1.64257	2.1475	0.764878	0.444344	0.728702
MELO3C000881.2	17	15	5	4	7	13.1585	12.8391	5.29617	3.5665	10.4675	9.06555	1.03831	1.27797	0.81247	0.416522	0.709574
MELO3C000885.2	1	0	0	0	0	0.774029	0	0	0	0	0.154806	0.958732	4.55807	0.210337	0.833404	NA
MELO3C028484.2	9	14	5	28	0	6.96626	11.9832	5.29617	24.9655	0	9.84222	-0.113837	1.56326	-0.0728201	0.941949	0.979821
MELO3C028483.2	3	2	10	11	17	2.32209	1.71188	10.5923	9.80787	25.421	9.97103	-2.90441	1.35975	-2.13598	0.0326809	0.164271
MELO3C027868.2	0	3	0	0	0	0	2.56782	0	0	0	0.513565	2.63282	4.40385	0.597845	0.549943	NA
MELO3C000911.2	2	0	0	1	0	1.54806	0	0	0.891624	0	0.487936	0.952181	4.45216	0.21387	0.830649	NA
MELO3C000919.2	0	0	0	0	0	0	0	0	0	0	0	NA	NA	NA	NA	NA
MELO3C027869.2	0	0	0	0	0	0	0	0	0	0	0	NA	NA	NA	NA	NA
MELO3C027870.2	0	0	0	0	0	0	0	0	0	0	0	NA	NA	NA	NA	NA
MELO3C000909.2	0	0	0	0	0	0	0	0	0	0	0	NA	NA	NA	NA	NA
MELO3C000894.2	0	0	0	0	0	0	0	0	0	0	0	NA	NA	NA	NA	NA
MELO3C000951.2	76	73	179	144	419	58.8262	62.4837	189.603	128.394	626.552	213.172	-2.37175	0.577193	-4.10911	3.9719e-05	0.00105449
MELO3C000897.2	7	21	6	22	3	5.4182	17.9748	6.3554	19.6157	4.48605	10.77	0.182433	1.28618	0.141841	0.887205	0.959359
MELO3C028485.2	4	0	3	6	4	3.09611	0	3.1777	5.34975	5.9814	3.52099	-1.62698	2.17685	-0.747399	0.454823	0.73661
MELO3C028486.2	2	0	0	0	4	1.54806	0	0	0	5.9814	1.50589	-1.32673	3.91562	-0.338831	0.734737	NA
MELO3C000910.2	0	0	0	0	0	0	0	0	0	0	0	NA	NA	NA	NA	NA
MELO3C027873.2	4	0	0	0	0	3.09611	0	0	0	0	0.619223	2.91069	4.39066	0.662927	0.507377	NA
MELO3C000914.2	1	0	0	0	0	0.774029	0	0	0	0	0.154806	0.958732	4.55807	0.210337	0.833404	NA
MELO3C000916.2	0	0	0	0	0	0	0	0	0	0	0	NA	NA	NA	NA	NA
MELO3C027876.2	0	0	0	0	0	0	0	0	0	0	0	NA	NA	NA	NA	NA
MELO3C027879.2	0	0	0	0	0	0	0	0	0	0	0	NA	NA	NA	NA	NA
MELO3C000851.2	0	0	0	0	0	0	0	0	0	0	0	NA	NA	NA	NA	NA
MELO3C000645.2	4	0	2	0	0	3.09611	0	2.11847	0	0	1.04292	1.10732	4.35582	0.254216	0.799329	NA
MELO3C028487.2	0	0	0	0	0	0	0	0	0	0	0	NA	NA	NA	NA	NA
MELO3C000888.2	0	0	0	0	0	0	0	0	0	0	0	NA	NA	NA	NA	NA
MELO3C000924.2	4	3	7	0	18	3.09611	2.56782	7.41463	0	26.9163	7.99898	-1.99478	1.77747	-1.12226	0.261753	0.562586
MELO3C000922.2	0	0	0	0	0	0	0	0	0	0	0	NA	NA	NA	NA	NA
MELO3C027874.2	0	1	0	2	5	0	0.855942	0	1.78325	7.47675	2.02319	-2.86197	3.23702	-0.88414	0.376621	NA
MELO3C000923.2	0	0	0	0	0	0	0	0	0	0	0	NA	NA	NA	NA	NA
MELO3C027875.2	1	0	0	0	0	0.774029	0	0	0	0	0.154806	0.958732	4.55807	0.210337	0.833404	NA
MELO3C000936.2	0	0	3	0	0	0	0	3.1777	0	0	0.63554	-2.83294	4.49096	-0.63081	0.528165	NA
MELO3C000934.2	460	380	366	467	335	356.053	325.258	387.679	416.389	500.942	397.264	-0.350833	0.284888	-1.23148	0.218144	0.510036
MELO3C027888.2	0	0	0	0	0	0	0	0	0	0	0	NA	NA	NA	NA	NA
MELO3C028488.2	0	0	0	0	0	0	0	0	0	0	0	NA	NA	NA	NA	NA
MELO3C000955.2	8	9	6	0	4	6.19223	7.70347	6.3554	0	5.9814	5.2465	0.777077	1.85999	0.417786	0.676104	0.869795
MELO3C027881.2	0	0	0	0	0	0	0	0	0	0	0	NA	NA	NA	NA	NA
MELO3C027883.2	1	4	0	0	0	0.774029	3.42377	0	0	0	0.839559	3.34453	4.37447	0.764556	0.444536	NA
MELO3C000960.2	45	64	35	55	15	34.8313	54.7803	37.0732	49.0393	22.4303	39.6309	0.29683	0.685461	0.433036	0.664988	0.864915
MELO3C027884.2	0	0	0	0	0	0	0	0	0	0	0	NA	NA	NA	NA	NA
MELO3C027885.2	1	2	1	1	0	0.774029	1.71188	1.05923	0.891624	0	0.887354	0.861078	3.74132	0.230154	0.817972	NA
MELO3C027886.2	2	3	28	29	14	1.54806	2.56782	29.6585	25.8571	20.9349	16.1133	-3.64116	1.13694	-3.20259	0.00136197	0.0183332
MELO3C027894.2	0	0	0	0	0	0	0	0	0	0	0	NA	NA	NA	NA	NA
MELO3C028489.2	16	10	16	15	14	12.3845	8.55942	16.9477	13.3744	20.9349	14.4402	-0.698101	1.0147	-0.68799	0.491459	0.761962
MELO3C027890.2	1	0	1	0	0	0.774029	0	1.05923	0	0	0.366652	-0.00303957	4.55807	-0.000666854	0.999468	NA
MELO3C000973.2	0	0	0	0	0	0	0	0	0	0	0	NA	NA	NA	NA	NA
MELO3C027892.2	0	0	0	0	0	0	0	0	0	0	0	NA	NA	NA	NA	NA
MELO3C027895.2	0	0	0	0	0	0	0	0	0	0	0	NA	NA	NA	NA	NA
MELO3C028490.2	0	0	0	0	0	0	0	0	0	0	0	NA	NA	NA	NA	NA
MELO3C027893.2	3	1	0	0	3	2.32209	0.855942	0	0	4.48605	1.53282	0.140437	3.41775	0.0410905	0.967224	NA
MELO3C000966.2	26	13	8	6	4	20.1247	11.1272	8.47387	5.34975	5.9814	10.2114	1.24398	1.20007	1.03659	0.299926	0.60463
MELO3C000980.2	0	0	0	0	0	0	0	0	0	0	0	NA	NA	NA	NA	NA
MELO3C028491.2	0	0	1	0	0	0	0	1.05923	0	0	0.211847	-1.42476	4.56209	-0.312304	0.754809	NA
MELO3C028493.2	1	0	0	0	0	0.774029	0	0	0	0	0.154806	0.958732	4.55807	0.210337	0.833404	NA
MELO3C028492.2	79	78	140	122	109	61.1483	66.7634	148.293	108.778	162.993	109.595	-1.12736	0.436042	-2.58544	0.00972554	0.0738063
MELO3C027889.2	11	11	20	7	2	8.51432	9.41536	21.1847	6.24137	2.9907	9.66928	-0.188428	1.33356	-0.141297	0.887635	0.959389
MELO3C001502.2	10	8	19	6	9	7.74029	6.84753	20.1254	5.34975	13.4582	10.7042	-0.825507	1.21819	-0.677653	0.497992	0.768437
MELO3C000977.2	8	6	2	0	0	6.19223	5.13565	2.11847	0	0	2.68927	2.96613	2.66407	1.11338	0.265545	NA
MELO3C001332.2	0	0	0	0	0	0	0	0	0	0	0	NA	NA	NA	NA	NA
MELO3C028495.2	60	29	69	29	17	46.4417	24.8223	73.0871	25.8571	25.421	39.1258	-0.220316	0.762976	-0.288759	0.772766	0.91507
MELO3C000962.2	0	0	0	0	0	0	0	0	0	0	0	NA	NA	NA	NA	NA
MELO3C028494.2	0	0	0	0	0	0	0	0	0	0	0	NA	NA	NA	NA	NA
MELO3C000979.2	2	6	2	3	0	1.54806	5.13565	2.11847	2.67487	0	2.29541	1.02263	2.52967	0.404256	0.686025	NA
MELO3C027896.2	0	0	0	0	0	0	0	0	0	0	0	NA	NA	NA	NA	NA
MELO3C000995.2	9	4	10	0	52	6.96626	3.42377	10.5923	0	77.7582	19.7481	-2.48814	1.49045	-1.6694	0.095039	0.31753
MELO3C000969.2	0	0	0	0	0	0	0	0	0	0	0	NA	NA	NA	NA	NA
MELO3C000985.2	1595	1427	1911	2214	2558	1234.58	1221.43	2024.19	1974.06	3825.11	2055.87	-1.08571	0.313687	-3.46113	0.000537915	0.00898418
MELO3C016606.2	0	0	0	0	0	0	0	0	0	0	0	NA	NA	NA	NA	NA
MELO3C027897.2	0	0	0	0	0	0	0	0	0	0	0	NA	NA	NA	NA	NA
MELO3C028496.2	0	0	0	0	0	0	0	0	0	0	0	NA	NA	NA	NA	NA
MELO3C028497.2	13	17	8	7	2	10.0624	14.551	8.47387	6.24137	2.9907	8.46386	1.04309	1.31623	0.792485	0.428078	0.717192
MELO3C000986.2	0	0	0	0	0	0	0	0	0	0	0	NA	NA	NA	NA	NA
MELO3C027898.2	0	0	0	0	0	0	0	0	0	0	0	NA	NA	NA	NA	NA
MELO3C023800.2	0	0	0	0	0	0	0	0	0	0	0	NA	NA	NA	NA	NA
MELO3C027900.2	0	0	0	0	0	0	0	0	0	0	0	NA	NA	NA	NA	NA
MELO3C028498.2	0	0	0	0	0	0	0	0	0	0	0	NA	NA	NA	NA	NA
MELO3C000993.2	0	0	0	0	0	0	0	0	0	0	0	NA	NA	NA	NA	NA
MELO3C000989.2	0	0	0	0	0	0	0	0	0	0	0	NA	NA	NA	NA	NA
MELO3C027906.2	0	1	0	0	0	0	0.855942	0	0	0	0.171188	1.032	4.55256	0.226687	0.820668	NA
MELO3C000994.2	0	0	0	0	0	0	0	0	0	0	0	NA	NA	NA	NA	NA
MELO3C027902.2	0	0	0	0	0	0	0	0	0	0	0	NA	NA	NA	NA	NA
MELO3C001005.2	327	162	317	648	378	253.107	138.663	335.777	577.773	565.242	374.112	-1.32989	0.376633	-3.53101	0.000413982	0.00731128
MELO3C027907.2	434	213	440	783	580	335.928	182.316	466.063	698.142	867.303	509.95	-1.38393	0.365678	-3.78455	0.000153984	0.00329409
MELO3C028499.2	0	0	0	0	0	0	0	0	0	0	0	NA	NA	NA	NA	NA
MELO3C028501.2	161	113	217	620	446	124.619	96.7214	229.854	552.807	666.926	334.185	-2.12441	0.433997	-4.89498	9.83161e-07	4.66291e-05
MELO3C028502.2	1	3	1	0	17	0.774029	2.56782	1.05923	0	25.421	5.96441	-2.38558	2.14222	-1.11361	0.265448	0.566742
MELO3C027908.2	0	0	0	0	0	0	0	0	0	0	0	NA	NA	NA	NA	NA
MELO3C028500.2	6	1	2	0	0	4.64417	0.855942	2.11847	0	0	1.52372	1.931	3.38779	0.569989	0.568685	NA
MELO3C001006.2	25	40	14	7	0	19.3507	34.2377	14.8293	6.24137	0	14.9318	1.9043	1.26617	1.50399	0.132584	0.385455
MELO3C011828.2	15	13	7	2	0	11.6104	11.1272	7.41463	1.78325	0	6.38711	1.86278	1.712	1.08807	0.276563	0.579244
MELO3C027903.2	18	22	3	5	0	13.9325	18.8307	3.1777	4.45812	0	8.07981	2.62363	1.51728	1.72916	0.0837799	0.293005
MELO3C028505.2	2	0	0	0	2	1.54806	0	0	0	2.9907	0.907752	-0.311867	4.3881	-0.0710709	0.943341	NA
MELO3C001017.2	1	11	0	0	0	0.774029	9.41536	0	0	0	2.03788	4.62391	3.35397	1.37864	0.168007	NA
MELO3C001014.2	0	1	0	0	0	0	0.855942	0	0	0	0.171188	1.032	4.55256	0.226687	0.820668	NA
MELO3C028503.2	0	0	0	0	0	0	0	0	0	0	0	NA	NA	NA	NA	NA
MELO3C027904.2	0	0	1	0	0	0	0	1.05923	0	0	0.211847	-1.42476	4.56209	-0.312304	0.754809	NA
MELO3C027909.2	67	71	50	55	19	51.8599	60.7718	52.9617	49.0393	28.4117	48.6089	0.364679	0.608567	0.599242	0.549011	0.800486
MELO3C028504.2	6	1	1	3	1	4.64417	0.855942	1.05923	2.67487	1.49535	2.14591	0.650675	2.42975	0.267795	0.788857	NA
MELO3C028507.2	8	16	35	49	51	6.19223	13.6951	37.0732	43.6896	76.2629	35.3826	-2.39551	0.774373	-3.09348	0.00197823	0.0241914
MELO3C028506.2	0	2	2	0	0	0	1.71188	2.11847	0	0	0.76607	0.242504	4.40701	0.0550268	0.956117	NA
MELO3C001082.2	4	5	9	12	13	3.09611	4.27971	9.5331	10.6995	19.4396	9.40959	-1.83502	1.28546	-1.42752	0.153431	0.420289
MELO3C027915.2	0	0	0	0	0	0	0	0	0	0	0	NA	NA	NA	NA	NA
MELO3C001037.2	0	0	0	0	0	0	0	0	0	0	0	NA	NA	NA	NA	NA
MELO3C027910.2	1	0	6	0	33	0.774029	0	6.3554	0	49.3466	11.2952	-5.51167	2.22982	-2.4718	0.0134436	0.092583
MELO3C028508.2	12	11	19	35	2	9.28834	9.41536	20.1254	31.2069	2.9907	14.6053	-0.96946	1.17388	-0.82586	0.408883	0.704493
MELO3C027911.2	0	0	0	0	0	0	0	0	0	0	0	NA	NA	NA	NA	NA
MELO3C027918.2	0	0	0	0	0	0	0	0	0	0	0	NA	NA	NA	NA	NA
MELO3C027917.2	0	0	0	0	0	0	0	0	0	0	0	NA	NA	NA	NA	NA
MELO3C027916.2	0	0	0	0	0	0	0	0	0	0	0	NA	NA	NA	NA	NA
MELO3C001048.2	0	0	0	0	0	0	0	0	0	0	0	NA	NA	NA	NA	NA
MELO3C028509.2	26	39	22	4	25	20.1247	33.3817	23.3031	3.5665	37.3838	23.552	0.337434	1.01192	0.33346	0.738787	0.898775
MELO3C028510.2	23	9	7	35	13	17.8027	7.70347	7.41463	31.2069	19.4396	16.7134	-0.602929	1.05619	-0.570851	0.5681	0.812049
MELO3C027919.2	0	0	0	0	0	0	0	0	0	0	0	NA	NA	NA	NA	NA
MELO3C027920.2	0	0	0	0	0	0	0	0	0	0	0	NA	NA	NA	NA	NA
MELO3C001065.2	41	47	8	15	0	31.7352	40.2293	8.47387	13.3744	0	18.7625	2.26113	1.13815	1.98668	0.0469581	0.207013
MELO3C001056.2	0	0	0	0	0	0	0	0	0	0	0	NA	NA	NA	NA	NA
MELO3C001063.2	0	0	0	0	0	0	0	0	0	0	0	NA	NA	NA	NA	NA
MELO3C001070.2	0	0	0	0	0	0	0	0	0	0	0	NA	NA	NA	NA	NA
MELO3C001068.2	62	49	16	22	25	47.9898	41.9411	16.9477	19.6157	37.3838	32.7756	0.882935	0.733583	1.20359	0.228747	0.523709
MELO3C001077.2	0	0	0	0	0	0	0	0	0	0	0	NA	NA	NA	NA	NA
MELO3C001078.2	172	143	137	162	97	133.133	122.4	145.115	144.443	145.049	138.028	-0.180958	0.37499	-0.482569	0.629402	0.84471
MELO3C027928.2	37	50	13	28	13	28.6391	42.7971	13.77	24.9655	19.4396	25.9222	0.877116	0.79475	1.10364	0.26975	0.571436
MELO3C028511.2	132	106	111	190	129	102.172	90.7298	117.575	169.409	192.9	134.557	-0.727095	0.414594	-1.75375	0.0794727	0.28423
MELO3C027921.2	0	0	0	0	0	0	0	0	0	0	0	NA	NA	NA	NA	NA
MELO3C001121.2	32	29	17	22	25	24.7689	24.8223	18.007	19.6157	37.3838	24.9195	0.0004155	0.813325	0.000510866	0.999592	0.999934
MELO3C028512.2	0	2	0	0	0	0	1.71188	0	0	0	0.342377	2.04587	4.44145	0.460632	0.645063	NA
MELO3C001088.2	0	0	0	0	0	0	0	0	0	0	0	NA	NA	NA	NA	NA
MELO3C027922.2	0	1	1	2	0	0	0.855942	1.05923	1.78325	0	0.739685	-1.19234	4.49003	-0.265553	0.790584	NA
MELO3C001120.2	0	0	0	0	0	0	0	0	0	0	0	NA	NA	NA	NA	NA
MELO3C027929.2	1	1	4	0	0	0.774029	0.855942	4.23693	0	0	1.17338	-0.80397	3.81469	-0.210756	0.833077	NA
MELO3C027930.2	126	147	42	36	27	97.5276	125.823	44.4878	32.0985	40.3745	68.0623	1.52117	0.519891	2.92594	0.00343419	0.0356338
MELO3C001095.2	48	66	68	58	21	37.1534	56.4921	72.0279	51.7142	31.4024	49.758	-0.151092	0.634499	-0.238128	0.811781	0.932876
MELO3C027931.2	1	1	1	1	0	0.774029	0.855942	1.05923	0.891624	0	0.716166	0.256925	4.09252	0.0627792	0.949942	NA
MELO3C027932.2	0	0	1	0	0	0	0	1.05923	0	0	0.211847	-1.42476	4.56209	-0.312304	0.754809	NA
MELO3C028513.2	15	18	15	17	9	11.6104	15.4069	15.8885	15.1576	13.4582	14.3043	-0.138532	1.00202	-0.138253	0.890041	0.960333
MELO3C000990.2	0	0	0	0	0	0	0	0	0	0	0	NA	NA	NA	NA	NA
MELO3C001101.2	0	0	0	0	0	0	0	0	0	0	0	NA	NA	NA	NA	NA
MELO3C027933.2	0	0	0	0	0	0	0	0	0	0	0	NA	NA	NA	NA	NA
MELO3C027934.2	0	0	0	0	0	0	0	0	0	0	0	NA	NA	NA	NA	NA
MELO3C028514.2	0	0	0	0	0	0	0	0	0	0	0	NA	NA	NA	NA	NA
MELO3C001110.2	9	8	28	3	4	6.96626	6.84753	29.6585	2.67487	5.9814	10.4257	-0.889955	1.37759	-0.646022	0.518265	0.781005
MELO3C027941.2	5	3	22	11	10	3.87014	2.56782	23.3031	9.80787	14.9535	10.9005	-2.31001	1.24226	-1.85952	0.0629534	0.246467
MELO3C001113.2	2	0	0	0	3	1.54806	0	0	0	4.48605	1.20682	-0.909262	4.24235	-0.21433	0.83029	NA
MELO3C027942.2	3	0	0	0	4	2.32209	0	0	0	5.9814	1.6607	-0.742023	3.75236	-0.197749	0.843242	NA
MELO3C001286.2	0	0	0	0	0	0	0	0	0	0	0	NA	NA	NA	NA	NA
MELO3C001111.2	66	21	2	0	0	51.0859	17.9748	2.11847	0	0	14.2358	5.56315	1.57528	3.53153	0.000413164	0.00730475
MELO3C027943.2	10	9	24	20	11	7.74029	7.70347	25.4216	17.8325	16.4489	15.0293	-1.36821	1.00711	-1.35854	0.174291	0.451114
MELO3C028516.2	1	0	4	0	0	0.774029	0	4.23693	0	0	1.00219	-1.82399	4.46628	-0.408392	0.682986	NA
MELO3C001595.2	47	26	68	52	205	36.3793	22.2545	72.0279	46.3645	306.547	96.7146	-2.26385	0.732261	-3.09158	0.00199093	0.0242557
MELO3C027944.2	3	0	0	0	0	2.32209	0	0	0	0	0.464417	2.49678	4.41128	0.565998	0.571395	NA
MELO3C027937.2	0	0	0	0	0	0	0	0	0	0	0	NA	NA	NA	NA	NA
MELO3C028515.2	8	30	94	65	43	6.19223	25.6782	99.5679	57.9556	64.3001	50.7388	-2.22187	0.721246	-3.08061	0.00206579	0.0248704
MELO3C001128.2	21	4	14	8	16	16.2546	3.42377	14.8293	7.13299	23.9256	13.1132	-0.618736	1.19045	-0.519748	0.603239	0.830115
MELO3C001132.2	4	1	0	0	0	3.09611	0.855942	0	0	0	0.790411	3.26084	4.37723	0.744955	0.456299	NA
MELO3C027935.2	0	0	0	0	0	0	0	0	0	0	0	NA	NA	NA	NA	NA
MELO3C027938.2	0	0	0	0	0	0	0	0	0	0	0	NA	NA	NA	NA	NA
MELO3C027936.2	0	8	0	0	0	0	6.84753	0	0	0	1.36951	4.05049	4.35654	0.929749	0.352501	NA
MELO3C027939.2	0	0	0	0	0	0	0	0	0	0	0	NA	NA	NA	NA	NA
MELO3C027940.2	3	0	0	0	0	2.32209	0	0	0	0	0.464417	2.49678	4.41128	0.565998	0.571395	NA
MELO3C001150.2	37	22	69	167	9	28.6391	18.8307	73.0871	148.901	13.4582	56.5833	-1.73218	0.826974	-2.09461	0.0362061	0.175626
MELO3C001148.2	25	22	35	29	1	19.3507	18.8307	37.0732	25.8571	1.49535	20.5214	-0.183084	1.11123	-0.164757	0.869135	0.952661
MELO3C027950.2	0	0	0	0	0	0	0	0	0	0	0	NA	NA	NA	NA	NA
MELO3C028517.2	0	0	0	0	0	0	0	0	0	0	0	NA	NA	NA	NA	NA
MELO3C028518.2	0	0	1	0	0	0	0	1.05923	0	0	0.211847	-1.42476	4.56209	-0.312304	0.754809	NA
MELO3C027951.2	0	0	0	0	0	0	0	0	0	0	0	NA	NA	NA	NA	NA
MELO3C001220.2	0	0	0	0	0	0	0	0	0	0	0	NA	NA	NA	NA	NA
MELO3C027946.2	157	151	74	165	74	121.522	129.247	78.3833	147.118	110.656	117.385	0.159887	0.445242	0.359101	0.719519	0.889973
MELO3C028519.2	73	44	14	12	13	56.5041	37.6614	14.8293	10.6995	19.4396	27.8268	1.66672	0.780142	2.13643	0.0326445	0.16419
MELO3C028520.2	211	203	97	103	23	163.32	173.756	102.746	91.8373	34.3931	113.21	1.13223	0.51568	2.1956	0.0281206	0.149272
MELO3C001156.2	5	1	9	13	0	3.87014	0.855942	9.5331	11.5911	0	5.17006	-1.58532	1.97439	-0.802941	0.422009	0.71378
MELO3C027949.2	0	0	0	11	0	0	0	0	9.80787	0	1.96157	-4.46203	4.01699	-1.11079	0.266659	NA
MELO3C028521.2	0	0	2	0	0	0	0	2.11847	0	0	0.423693	-2.26636	4.52857	-0.500459	0.616752	NA
MELO3C000692.2	0	0	0	0	0	0	0	0	0	0	0	NA	NA	NA	NA	NA
MELO3C027957.2	0	0	0	0	0	0	0	0	0	0	0	NA	NA	NA	NA	NA
MELO3C001173.2	0	0	0	0	0	0	0	0	0	0	0	NA	NA	NA	NA	NA
MELO3C001165.2	59	61	37	65	11	45.6677	52.2124	39.1916	57.9556	16.4489	42.2952	0.355866	0.708881	0.502011	0.615659	0.837718
MELO3C001307.2	4	8	13	0	2	3.09611	6.84753	13.77	0	2.9907	5.34088	-0.17134	1.95373	-0.0876989	0.930116	0.975957
MELO3C001160.2	2	4	1	0	0	1.54806	3.42377	1.05923	0	0	1.20621	2.62735	3.65588	0.718664	0.472348	NA
MELO3C027958.2	0	0	0	0	0	0	0	0	0	0	0	NA	NA	NA	NA	NA
MELO3C027959.2	0	0	0	0	0	0	0	0	0	0	0	NA	NA	NA	NA	NA
MELO3C001158.2	0	0	0	0	0	0	0	0	0	0	0	NA	NA	NA	NA	NA
MELO3C027960.2	0	0	0	0	0	0	0	0	0	0	0	NA	NA	NA	NA	NA
MELO3C001161.2	0	0	0	0	0	0	0	0	0	0	0	NA	NA	NA	NA	NA
MELO3C028522.2	3	0	2	1	2	2.32209	0	2.11847	0.891624	2.9907	1.66458	-0.759656	2.94819	-0.257669	0.796663	NA
MELO3C001174.2	1	0	16	0	5	0.774029	0	16.9477	0	7.47675	5.0397	-4.33469	2.5217	-1.71895	0.085623	0.297109
MELO3C001246.2	0	0	0	0	0	0	0	0	0	0	0	NA	NA	NA	NA	NA
MELO3C001175.2	173	221	120	130	86	133.907	189.163	127.108	115.911	128.6	138.938	0.383431	0.392354	0.977257	0.328442	0.632629
MELO3C027961.2	0	2	4	8	0	0	1.71188	4.23693	7.13299	0	2.61636	-2.17875	2.80024	-0.77806	0.436534	NA
MELO3C001187.2	138	174	283	379	645	106.816	148.934	299.763	337.926	964.501	371.588	-2.05996	0.477691	-4.31233	1.61541e-05	0.000492202
MELO3C027952.2	0	0	0	0	0	0	0	0	0	0	0	NA	NA	NA	NA	NA
MELO3C027953.2	142	107	290	333	701	109.912	91.5857	307.178	296.911	1048.24	370.765	-2.44746	0.504209	-4.85407	1.20954e-06	5.50745e-05
MELO3C028523.2	16	16	10	0	3	12.3845	13.6951	10.5923	0	4.48605	8.23158	1.38315	1.60184	0.863478	0.387875	0.687627
MELO3C027974.2	0	0	2	11	0	0	0	2.11847	9.80787	0	2.38527	-4.74607	3.30837	-1.43457	0.151411	NA
MELO3C027975.2	80	31	7	15	4	61.9223	26.5342	7.41463	13.3744	5.9814	23.0454	2.28859	0.910088	2.51469	0.0119136	0.0851024
MELO3C027973.2	0	0	12	0	0	0	0	12.7108	0	0	2.54216	-4.82696	3.69393	-1.30673	0.191305	NA
MELO3C028524.2	46	36	15	33	11	35.6053	30.8139	15.8885	29.4236	16.4489	25.636	0.680632	0.797613	0.853336	0.393473	0.692691
MELO3C027976.2	0	0	0	0	0	0	0	0	0	0	0	NA	NA	NA	NA	NA
MELO3C028525.2	53	20	53	72	57	41.0235	17.1188	56.1394	64.197	85.235	52.7427	-1.22985	0.632933	-1.9431	0.052004	0.219569
MELO3C027964.2	0	0	0	0	0	0	0	0	0	0	0	NA	NA	NA	NA	NA
MELO3C027963.2	0	0	0	0	0	0	0	0	0	0	0	NA	NA	NA	NA	NA
MELO3C028526.2	135	180	59	53	13	104.494	154.069	62.4948	47.2561	19.4396	77.5507	1.57238	0.584551	2.68989	0.00714763	0.0599966
MELO3C027965.2	0	0	0	0	0	0	0	0	0	0	0	NA	NA	NA	NA	NA
MELO3C027966.2	0	0	0	0	0	0	0	0	0	0	0	NA	NA	NA	NA	NA
MELO3C027972.2	0	0	0	0	0	0	0	0	0	0	0	NA	NA	NA	NA	NA
MELO3C027968.2	0	0	0	0	0	0	0	0	0	0	0	NA	NA	NA	NA	NA
MELO3C027978.2	2	0	14	3	13	1.54806	0	14.8293	2.67487	19.4396	7.69835	-3.94907	1.83642	-2.15042	0.0315219	0.160678
MELO3C001206.2	4	3	0	0	0	3.09611	2.56782	0	0	0	1.13279	3.77863	4.14375	0.911885	0.361829	NA
MELO3C001202.2	2	2	7	0	0	1.54806	1.71188	7.41463	0	0	2.13491	-0.610312	3.01873	-0.202175	0.83978	NA
MELO3C027981.2	0	0	0	0	0	0	0	0	0	0	0	NA	NA	NA	NA	NA
MELO3C001216.2	1	4	0	0	0	0.774029	3.42377	0	0	0	0.839559	3.34453	4.37447	0.764556	0.444536	NA
MELO3C027982.2	2	17	0	5	0	1.54806	14.551	0	4.45812	0	4.11144	2.37034	2.3584	1.00506	0.314868	0.618915
MELO3C027983.2	0	0	0	0	0	0	0	0	0	0	0	NA	NA	NA	NA	NA
MELO3C028528.2	0	0	0	0	0	0	0	0	0	0	0	NA	NA	NA	NA	NA
MELO3C028527.2	20	7	10	6	6	15.4806	5.99159	10.5923	5.34975	8.9721	9.27727	0.378938	1.26952	0.298489	0.76533	0.910631
MELO3C027987.2	0	0	0	0	0	0	0	0	0	0	0	NA	NA	NA	NA	NA
MELO3C027984.2	0	0	0	0	0	0	0	0	0	0	0	NA	NA	NA	NA	NA
MELO3C001224.2	2	0	1	2	0	1.54806	0	1.05923	1.78325	0	0.878108	-0.311955	4.20786	-0.0741363	0.940902	NA
MELO3C001232.2	0	0	0	0	0	0	0	0	0	0	0	NA	NA	NA	NA	NA
MELO3C028529.2	21	10	29	26	8	16.2546	8.55942	30.7178	23.1822	11.9628	18.1354	-0.828976	0.966768	-0.857472	0.391184	0.69076
MELO3C028530.2	0	2	2	0	16	0	1.71188	2.11847	0	23.9256	5.55119	-3.34294	2.37625	-1.40682	0.159482	0.429493
MELO3C001276.2	0	0	0	0	0	0	0	0	0	0	0	NA	NA	NA	NA	NA
MELO3C027986.2	0	0	0	0	0	0	0	0	0	0	0	NA	NA	NA	NA	NA
MELO3C027991.2	0	0	0	0	0	0	0	0	0	0	0	NA	NA	NA	NA	NA
MELO3C027992.2	0	0	2	11	0	0	0	2.11847	9.80787	0	2.38527	-4.74607	3.30837	-1.43457	0.151411	NA
MELO3C001244.2	1	0	0	1	9	0.774029	0	0	0.891624	13.4582	3.02476	-3.54904	2.95898	-1.19941	0.230367	NA
MELO3C001245.2	0	0	0	0	0	0	0	0	0	0	0	NA	NA	NA	NA	NA
MELO3C027988.2	0	0	0	0	0	0	0	0	0	0	0	NA	NA	NA	NA	NA
MELO3C001234.2	22	19	4	0	0	17.0286	16.2629	4.23693	0	0	7.50569	3.52809	1.8015	1.95842	0.0501813	0.214812
MELO3C027999.2	0	0	0	0	0	0	0	0	0	0	0	NA	NA	NA	NA	NA
MELO3C001235.2	0	0	0	0	0	0	0	0	0	0	0	NA	NA	NA	NA	NA
MELO3C028000.2	1	0	0	0	10	0.774029	0	0	0	14.9535	3.14551	-3.61234	3.21844	-1.12239	0.261697	NA
MELO3C001230.2	0	0	0	0	0	0	0	0	0	0	0	NA	NA	NA	NA	NA
MELO3C001238.2	19	0	14	5	0	14.7065	0	14.8293	4.45812	0	6.79879	0.185909	2.06471	0.0900414	0.928254	0.975168
MELO3C028531.2	0	1	0	0	0	0	0.855942	0	0	0	0.171188	1.032	4.55256	0.226687	0.820668	NA
MELO3C027993.2	0	0	0	1	0	0	0	0	0.891624	0	0.178325	-1.42476	4.56209	-0.312304	0.754809	NA
MELO3C020976.2	0	0	0	0	0	0	0	0	0	0	0	NA	NA	NA	NA	NA
MELO3C001251.2	0	0	0	0	0	0	0	0	0	0	0	NA	NA	NA	NA	NA
MELO3C027997.2	0	0	0	0	0	0	0	0	0	0	0	NA	NA	NA	NA	NA
MELO3C027994.2	0	0	0	0	0	0	0	0	0	0	0	NA	NA	NA	NA	NA
MELO3C027995.2	0	1	0	0	1	0	0.855942	0	0	1.49535	0.470258	0.070244	4.55256	0.0154296	0.987689	NA
MELO3C028532.2	0	0	3	0	0	0	0	3.1777	0	0	0.63554	-2.83294	4.49096	-0.63081	0.528165	NA
MELO3C028533.2	0	0	0	0	0	0	0	0	0	0	0	NA	NA	NA	NA	NA
MELO3C028015.2	0	6	9	1	5	0	5.13565	9.5331	0.891624	7.47675	4.60743	-1.21706	2.08957	-0.582447	0.560266	0.808335
MELO3C028016.2	1	1	1	0	2	0.774029	0.855942	1.05923	0	2.9907	1.13598	-0.691448	3.46946	-0.199296	0.842031	NA
MELO3C028017.2	0	0	0	0	0	0	0	0	0	0	0	NA	NA	NA	NA	NA
MELO3C028001.2	0	0	0	0	0	0	0	0	0	0	0	NA	NA	NA	NA	NA
MELO3C028010.2	0	0	0	0	0	0	0	0	0	0	0	NA	NA	NA	NA	NA
MELO3C028002.2	0	0	0	0	0	0	0	0	0	0	0	NA	NA	NA	NA	NA
MELO3C028003.2	0	0	0	0	0	0	0	0	0	0	0	NA	NA	NA	NA	NA
MELO3C028534.2	67	47	29	81	42	51.8599	40.2293	30.7178	72.2216	62.8047	51.5666	-0.261962	0.627172	-0.417687	0.676176	0.869798
MELO3C001258.2	6	3	0	0	0	4.64417	2.56782	0	0	0	1.4424	4.12766	3.74485	1.10222	0.270365	NA
MELO3C001259.2	0	0	0	0	0	0	0	0	0	0	0	NA	NA	NA	NA	NA
MELO3C028006.2	0	0	0	0	0	0	0	0	0	0	0	NA	NA	NA	NA	NA
MELO3C028535.2	8	31	147	191	108	6.19223	26.5342	155.707	170.3	161.498	104.046	-3.32302	0.575602	-5.77312	7.78177e-09	6.85679e-07
MELO3C001266.2	26	38	9	25	14	20.1247	32.5258	9.5331	22.2906	20.9349	21.0818	0.582749	0.891924	0.653362	0.513523	0.778902
MELO3C028536.2	0	0	2	4	0	0	0	2.11847	3.5665	0	1.13699	-3.67665	4.28876	-0.857276	0.391292	NA
MELO3C028012.2	0	0	0	0	0	0	0	0	0	0	0	NA	NA	NA	NA	NA
MELO3C028537.2	0	0	0	0	0	0	0	0	0	0	0	NA	NA	NA	NA	NA
MELO3C028004.2	0	0	0	0	0	0	0	0	0	0	0	NA	NA	NA	NA	NA
MELO3C001297.2	0	0	0	0	0	0	0	0	0	0	0	NA	NA	NA	NA	NA
MELO3C028005.2	0	0	0	0	0	0	0	0	0	0	0	NA	NA	NA	NA	NA
MELO3C028013.2	0	0	0	0	0	0	0	0	0	0	0	NA	NA	NA	NA	NA
MELO3C028007.2	0	0	0	0	0	0	0	0	0	0	0	NA	NA	NA	NA	NA
MELO3C028008.2	0	0	0	0	0	0	0	0	0	0	0	NA	NA	NA	NA	NA
MELO3C028014.2	0	0	0	0	0	0	0	0	0	0	0	NA	NA	NA	NA	NA
MELO3C028018.2	0	0	0	0	0	0	0	0	0	0	0	NA	NA	NA	NA	NA
MELO3C001274.2	23	20	1	0	0	17.8027	17.1188	1.05923	0	0	7.19614	5.44096	1.92901	2.82059	0.0047935	0.0452053
MELO3C028027.2	11	12	8	4	1	8.51432	10.2713	8.47387	3.5665	1.49535	6.46427	1.0397	1.52595	0.681345	0.495653	0.766206
MELO3C028021.2	0	0	0	0	0	0	0	0	0	0	0	NA	NA	NA	NA	NA
MELO3C028028.2	0	0	0	0	0	0	0	0	0	0	0	NA	NA	NA	NA	NA
MELO3C001309.2	6	2	3	4	8	4.64417	1.71188	3.1777	3.5665	11.9628	5.01261	-0.945528	1.72212	-0.549048	0.582972	0.82116
MELO3C028029.2	0	1	7	5	10	0	0.855942	7.41463	4.45812	14.9535	5.53644	-4.42543	2.16559	-2.04352	0.0410013	0.190363
MELO3C028023.2	2	1	10	9	1	1.54806	0.855942	10.5923	8.02462	1.49535	4.50326	-2.48765	1.92837	-1.29003	0.197041	0.483294
MELO3C028030.2	0	0	0	0	0	0	0	0	0	0	0	NA	NA	NA	NA	NA
MELO3C001295.2	37	37	70	18	158	28.6391	31.6698	74.1463	16.0492	236.265	77.354	-1.8442	0.826835	-2.23043	0.025719	0.140639
MELO3C028031.2	0	0	0	0	0	0	0	0	0	0	0	NA	NA	NA	NA	NA
MELO3C028032.2	0	0	0	0	0	0	0	0	0	0	0	NA	NA	NA	NA	NA
MELO3C028019.2	0	0	0	0	0	0	0	0	0	0	0	NA	NA	NA	NA	NA
MELO3C028024.2	0	0	13	5	1	0	0	13.77	4.45812	1.49535	3.9447	-5.46398	2.56371	-2.13128	0.0330664	0.165745
MELO3C028020.2	36	38	143	92	47	27.865	32.5258	151.47	82.0294	70.2815	72.8344	-1.74915	0.564741	-3.09726	0.00195317	0.024011
MELO3C028025.2	0	0	0	0	0	0	0	0	0	0	0	NA	NA	NA	NA	NA
MELO3C028026.2	0	0	0	0	0	0	0	0	0	0	0	NA	NA	NA	NA	NA
MELO3C001303.2	14	15	14	2	20	10.8364	12.8391	14.8293	1.78325	29.907	14.039	-0.370359	1.23804	-0.299149	0.764826	0.910231
MELO3C001305.2	3	0	1	12	1	2.32209	0	1.05923	10.6995	1.49535	3.11523	-1.9318	2.44971	-0.78858	0.430357	NA
MELO3C028037.2	22	27	22	23	35	17.0286	23.1104	23.3031	20.5074	52.3373	27.2574	-0.663307	0.820319	-0.808596	0.418747	0.711568
MELO3C028040.2	10	5	10	3	3	7.74029	4.27971	10.5923	2.67487	4.48605	5.95465	0.0239799	1.56126	0.0153594	0.987745	0.99624
MELO3C028041.2	0	0	0	0	0	0	0	0	0	0	0	NA	NA	NA	NA	NA
MELO3C028039.2	0	0	0	0	0	0	0	0	0	0	0	NA	NA	NA	NA	NA
MELO3C028033.2	0	0	0	0	0	0	0	0	0	0	0	NA	NA	NA	NA	NA
MELO3C001310.2	0	2	0	0	0	0	1.71188	0	0	0	0.342377	2.04587	4.44145	0.460632	0.645063	NA
MELO3C028035.2	3	3	0	4	0	2.32209	2.56782	0	3.5665	0	1.69128	0.992409	3.1935	0.310759	0.755984	NA
MELO3C001302.2	0	0	0	0	0	0	0	0	0	0	0	NA	NA	NA	NA	NA
MELO3C028538.2	0	0	0	5	0	0	0	0	4.45812	0	0.891624	-3.33374	4.46669	-0.746356	0.455452	NA
MELO3C028038.2	0	0	0	0	0	0	0	0	0	0	0	NA	NA	NA	NA	NA
MELO3C028539.2	0	0	8	6	0	0	0	8.47387	5.34975	0	2.76472	-4.95418	3.10889	-1.59355	0.111036	NA
MELO3C001351.2	0	0	0	0	0	0	0	0	0	0	0	NA	NA	NA	NA	NA
MELO3C028540.2	139	122	206	221	70	107.59	104.425	218.202	197.049	104.675	146.388	-0.713976	0.43758	-1.63165	0.102754	0.33299
MELO3C028042.2	0	0	0	0	0	0	0	0	0	0	0	NA	NA	NA	NA	NA
MELO3C001321.2	6	6	177	78	311	4.64417	5.13565	187.484	69.5467	465.054	146.373	-5.61825	0.755004	-7.44135	9.96611e-14	2.08279e-11
MELO3C001327.2	1	17	3	14	16	0.774029	14.551	3.1777	12.4827	23.9256	10.9822	-0.778857	1.45	-0.537144	0.591168	0.824795
MELO3C001323.2	4	4	26	6	3	3.09611	3.42377	27.5401	5.34975	4.48605	8.77915	-1.94092	1.4557	-1.33333	0.182424	0.462497
MELO3C028048.2	0	0	0	0	0	0	0	0	0	0	0	NA	NA	NA	NA	NA
MELO3C001492.2	0	0	0	0	0	0	0	0	0	0	0	NA	NA	NA	NA	NA
MELO3C001319.2	0	0	0	0	0	0	0	0	0	0	0	NA	NA	NA	NA	NA
MELO3C028043.2	0	0	0	0	0	0	0	0	0	0	0	NA	NA	NA	NA	NA
MELO3C028541.2	0	0	1	2	0	0	0	1.05923	1.78325	0	0.568496	-2.68736	4.4997	-0.597231	0.550353	NA
MELO3C028046.2	0	0	0	0	0	0	0	0	0	0	0	NA	NA	NA	NA	NA
MELO3C028047.2	0	0	0	0	0	0	0	0	0	0	0	NA	NA	NA	NA	NA
MELO3C028052.2	0	0	0	0	0	0	0	0	0	0	0	NA	NA	NA	NA	NA
MELO3C028542.2	6	7	31	37	45	4.64417	5.99159	32.8362	32.9901	67.2908	28.7506	-3.05537	0.858134	-3.56048	0.000370181	0.00661657
MELO3C001345.2	1	1	7	9	0	0.774029	0.855942	7.41463	8.02462	0	3.41384	-2.67708	2.37081	-1.12918	0.25882	0.559853
MELO3C001315.2	0	0	0	0	1	0	0	0	0	1.49535	0.29907	-1.42476	4.56209	-0.312304	0.754809	NA
MELO3C001348.2	0	0	0	0	0	0	0	0	0	0	0	NA	NA	NA	NA	NA
MELO3C001347.2	30	55	23	48	57	23.2209	47.0768	24.3624	42.798	85.235	44.5386	-0.523417	0.736988	-0.710211	0.477573	0.751658
MELO3C001354.2	3	5	5	0	0	2.32209	4.27971	5.29617	0	0	2.37959	0.887909	2.82952	0.313802	0.753672	NA
MELO3C028050.2	0	0	0	0	0	0	0	0	0	0	0	NA	NA	NA	NA	NA
MELO3C028051.2	0	0	0	0	0	0	0	0	0	0	0	NA	NA	NA	NA	NA
MELO3C028058.2	0	0	0	0	0	0	0	0	0	0	0	NA	NA	NA	NA	NA
MELO3C001356.2	0	0	0	0	0	0	0	0	0	0	0	NA	NA	NA	NA	NA
MELO3C028059.2	11	19	8	5	0	8.51432	16.2629	8.47387	4.45812	0	7.54184	1.49261	1.58811	0.939864	0.347288	0.651529
MELO3C000623.2	7	6	37	9	59	5.4182	5.13565	39.1916	8.02462	88.2257	29.1992	-3.08533	1.03145	-2.99127	0.00277823	0.0308082
MELO3C001363.2	31	11	27	31	8	23.9949	9.41536	28.5993	27.6404	11.9628	20.3225	-0.451347	0.94127	-0.479509	0.631577	0.845611
MELO3C028060.2	0	0	0	0	0	0	0	0	0	0	0	NA	NA	NA	NA	NA
MELO3C028053.2	0	0	0	0	0	0	0	0	0	0	0	NA	NA	NA	NA	NA
MELO3C028061.2	0	0	0	0	0	0	0	0	0	0	0	NA	NA	NA	NA	NA
MELO3C001328.2	0	0	0	0	0	0	0	0	0	0	0	NA	NA	NA	NA	NA
MELO3C028062.2	0	0	0	0	0	0	0	0	0	0	0	NA	NA	NA	NA	NA
MELO3C028544.2	37	37	30	20	10	28.6391	31.6698	31.777	17.8325	14.9535	24.9744	0.480793	0.812087	0.592047	0.553819	0.804093
MELO3C001364.2	0	0	0	0	0	0	0	0	0	0	0	NA	NA	NA	NA	NA
MELO3C028054.2	0	0	0	0	0	0	0	0	0	0	0	NA	NA	NA	NA	NA
MELO3C001359.2	0	0	0	0	0	0	0	0	0	0	0	NA	NA	NA	NA	NA
MELO3C001365.2	15	6	0	0	0	11.6104	5.13565	0	0	0	3.34922	5.34321	2.66829	2.00249	0.0452324	NA
MELO3C028543.2	60	38	28	38	35	46.4417	32.5258	29.6585	33.8817	52.3373	38.969	0.0409388	0.668667	0.0612245	0.95118	0.983608
MELO3C028063.2	0	0	0	0	0	0	0	0	0	0	0	NA	NA	NA	NA	NA
MELO3C028055.2	0	0	0	0	0	0	0	0	0	0	0	NA	NA	NA	NA	NA
MELO3C001366.2	0	0	0	0	0	0	0	0	0	0	0	NA	NA	NA	NA	NA
MELO3C001368.2	9	5	10	4	0	6.96626	4.27971	10.5923	3.5665	0	5.08096	0.235683	1.88094	0.1253	0.900286	0.964019
MELO3C028066.2	0	0	0	0	0	0	0	0	0	0	0	NA	NA	NA	NA	NA
MELO3C028064.2	27	13	13	3	21	20.8988	11.1272	13.77	2.67487	31.4024	15.9747	0.0288402	1.16438	0.0247688	0.980239	0.993279
MELO3C028065.2	0	0	0	0	0	0	0	0	0	0	0	NA	NA	NA	NA	NA
MELO3C028056.2	0	0	0	0	0	0	0	0	0	0	0	NA	NA	NA	NA	NA
MELO3C001373.2	0	0	0	0	0	0	0	0	0	0	0	NA	NA	NA	NA	NA
MELO3C028057.2	0	0	0	0	0	0	0	0	0	0	0	NA	NA	NA	NA	NA
MELO3C001405.2	6	12	17	18	5	4.64417	10.2713	18.007	16.0492	7.47675	11.2897	-0.905887	1.18221	-0.766265	0.443519	0.728226
MELO3C001377.2	0	0	0	0	0	0	0	0	0	0	0	NA	NA	NA	NA	NA
MELO3C028067.2	0	0	0	0	0	0	0	0	0	0	0	NA	NA	NA	NA	NA
MELO3C028073.2	0	0	0	0	0	0	0	0	0	0	0	NA	NA	NA	NA	NA
MELO3C001376.2	0	0	0	0	0	0	0	0	0	0	0	NA	NA	NA	NA	NA
MELO3C028068.2	0	0	0	0	4	0	0	0	0	5.9814	1.19628	-3.71101	4.45316	-0.833343	0.404651	NA
MELO3C028072.2	37	20	13	11	0	28.6391	17.1188	13.77	9.80787	0	13.8672	1.51503	1.28527	1.17876	0.238494	0.535567
MELO3C001380.2	88	56	69	98	44	68.1145	47.9327	73.0871	87.3792	65.7954	68.4618	-0.380526	0.51666	-0.736512	0.461419	0.740548
MELO3C028074.2	60	56	35	64	22	46.4417	47.9327	37.0732	57.064	32.8977	44.2819	0.148567	0.625515	0.237512	0.81226	0.933261
MELO3C028079.2	0	0	0	1	0	0	0	0	0.891624	0	0.178325	-1.42476	4.56209	-0.312304	0.754809	NA
MELO3C028080.2	0	1	0	0	0	0	0.855942	0	0	0	0.171188	1.032	4.55256	0.226687	0.820668	NA
MELO3C001390.2	0	0	0	0	0	0	0	0	0	0	0	NA	NA	NA	NA	NA
MELO3C028075.2	0	0	0	0	0	0	0	0	0	0	0	NA	NA	NA	NA	NA
MELO3C028076.2	0	0	0	0	0	0	0	0	0	0	0	NA	NA	NA	NA	NA
MELO3C001395.2	0	0	0	0	0	0	0	0	0	0	0	NA	NA	NA	NA	NA
MELO3C028077.2	0	0	0	0	0	0	0	0	0	0	0	NA	NA	NA	NA	NA
MELO3C001403.2	0	0	0	0	0	0	0	0	0	0	0	NA	NA	NA	NA	NA
MELO3C001388.2	59	48	28	44	14	45.6677	41.0852	29.6585	39.2315	20.9349	35.3156	0.524914	0.688588	0.762305	0.445878	0.729872
MELO3C001657.2	28	53	34	7	18	21.6728	45.3649	36.0139	6.24137	26.9163	27.2419	0.546727	0.917797	0.595695	0.551379	0.802116
MELO3C001392.2	392	385	278	325	180	303.419	329.537	294.467	289.778	269.163	297.273	0.152798	0.293221	0.521102	0.602296	0.829843
MELO3C001880.2	0	0	0	0	0	0	0	0	0	0	0	NA	NA	NA	NA	NA
MELO3C028069.2	0	0	0	0	0	0	0	0	0	0	0	NA	NA	NA	NA	NA
MELO3C028078.2	0	0	0	0	0	0	0	0	0	0	0	NA	NA	NA	NA	NA
MELO3C001398.2	21	21	4	2	11	16.2546	17.9748	4.23693	1.78325	16.4489	11.3397	1.23398	1.28614	0.959447	0.337334	0.641867
MELO3C028070.2	0	0	0	0	0	0	0	0	0	0	0	NA	NA	NA	NA	NA
MELO3C028071.2	0	0	0	0	0	0	0	0	0	0	0	NA	NA	NA	NA	NA
MELO3C028545.2	53	27	35	59	6	41.0235	23.1104	37.0732	52.6058	8.9721	32.557	-0.0490501	0.854648	-0.0573922	0.954233	0.984802
MELO3C001290.2	0	0	0	0	0	0	0	0	0	0	0	NA	NA	NA	NA	NA
MELO3C028546.2	1	1	1	0	0	0.774029	0.855942	1.05923	0	0	0.537841	1.01938	4.44658	0.22925	0.818675	NA
MELO3C001212.2	0	0	0	0	0	0	0	0	0	0	0	NA	NA	NA	NA	NA
MELO3C028547.2	8	24	13	24	9	6.19223	20.5426	13.77	21.399	13.4582	15.0724	-0.28764	1.05417	-0.272858	0.784962	0.921413
MELO3C028081.2	0	0	0	0	0	0	0	0	0	0	0	NA	NA	NA	NA	NA
MELO3C028091.2	94	73	350	85	645	72.7587	62.4837	370.732	75.7881	964.501	309.253	-2.79725	1.14731	-2.4381	0.0147648	0.0981172
MELO3C028082.2	1	0	0	0	1	0.774029	0	0	0	1.49535	0.453876	-0.00303957	4.55807	-0.000666854	0.999468	NA
MELO3C001419.2	2	0	0	0	0	1.54806	0	0	0	0	0.309611	1.91395	4.45216	0.429893	0.667274	NA
MELO3C028087.2	0	0	0	0	0	0	0	0	0	0	0	NA	NA	NA	NA	NA
MELO3C028548.2	0	0	0	0	0	0	0	0	0	0	0	NA	NA	NA	NA	NA
MELO3C028088.2	0	0	0	0	0	0	0	0	0	0	0	NA	NA	NA	NA	NA
MELO3C028083.2	0	0	0	0	0	0	0	0	0	0	0	NA	NA	NA	NA	NA
MELO3C028089.2	0	0	0	0	0	0	0	0	0	0	0	NA	NA	NA	NA	NA
MELO3C028090.2	0	1	4	0	0	0	0.855942	4.23693	0	0	1.01857	-1.75068	4.46065	-0.392473	0.694709	NA
MELO3C028084.2	0	0	0	0	0	0	0	0	0	0	0	NA	NA	NA	NA	NA
MELO3C028549.2	25	97	178	64	177	19.3507	83.0263	188.544	57.064	264.677	122.532	-1.73128	0.682486	-2.53672	0.0111896	0.0816383
MELO3C001427.2	0	0	0	0	0	0	0	0	0	0	0	NA	NA	NA	NA	NA
MELO3C028094.2	10	34	10	0	10	7.74029	29.102	10.5923	0	14.9535	12.4776	1.13405	1.45605	0.778853	0.436066	0.722908
MELO3C024815.2	0	0	0	0	0	0	0	0	0	0	0	NA	NA	NA	NA	NA
MELO3C028095.2	0	0	0	0	0	0	0	0	0	0	0	NA	NA	NA	NA	NA
MELO3C028096.2	0	0	0	0	0	0	0	0	0	0	0	NA	NA	NA	NA	NA
MELO3C028550.2	9	13	7	1	2	6.96626	11.1272	7.41463	0.891624	2.9907	5.87809	1.26723	1.63157	0.776693	0.43734	0.723911
MELO3C028098.2	4	14	2	5	7	3.09611	11.9832	2.11847	4.45812	10.4675	6.42467	0.428035	1.5676	0.273052	0.784813	0.921331
MELO3C001462.2	41	33	38	10	12	31.7352	28.2461	40.2509	8.91624	17.9442	25.4185	0.424086	0.889768	0.476626	0.633629	0.847198
MELO3C001461.2	0	8	0	0	0	0	6.84753	0	0	0	1.36951	4.05049	4.35654	0.929749	0.352501	NA
MELO3C001469.2	0	0	0	0	0	0	0	0	0	0	0	NA	NA	NA	NA	NA
MELO3C028099.2	0	0	0	0	0	0	0	0	0	0	0	NA	NA	NA	NA	NA
MELO3C001656.2	54	65	11	26	0	41.7975	55.6362	11.6516	23.1822	0	26.4535	2.03464	1.0651	1.91027	0.0560979	0.22979
MELO3C028100.2	0	0	0	0	0	0	0	0	0	0	0	NA	NA	NA	NA	NA
MELO3C028108.2	0	0	0	0	0	0	0	0	0	0	0	NA	NA	NA	NA	NA
MELO3C028109.2	0	0	0	0	0	0	0	0	0	0	0	NA	NA	NA	NA	NA
MELO3C028102.2	0	0	0	0	0	0	0	0	0	0	0	NA	NA	NA	NA	NA
MELO3C028111.2	0	0	0	0	0	0	0	0	0	0	0	NA	NA	NA	NA	NA
MELO3C028101.2	0	0	0	0	0	0	0	0	0	0	0	NA	NA	NA	NA	NA
MELO3C028112.2	0	0	0	0	0	0	0	0	0	0	0	NA	NA	NA	NA	NA
MELO3C028113.2	0	0	0	0	0	0	0	0	0	0	0	NA	NA	NA	NA	NA
MELO3C028103.2	0	0	0	0	0	0	0	0	0	0	0	NA	NA	NA	NA	NA
MELO3C028551.2	311	397	195	177	71	240.723	339.809	206.55	157.818	106.17	210.214	0.883068	0.396248	2.22857	0.0258423	0.140888
MELO3C028104.2	0	1	1	6	0	0	0.855942	1.05923	5.34975	0	1.45298	-2.37046	3.60085	-0.658304	0.510343	NA
MELO3C001865.2	3	0	5	1	0	2.32209	0	5.29617	0.891624	0	1.70198	-0.833361	3.28459	-0.253718	0.799713	NA
MELO3C028105.2	0	0	0	0	0	0	0	0	0	0	0	NA	NA	NA	NA	NA
MELO3C028106.2	3	3	7	7	2	2.32209	2.56782	7.41463	6.24137	2.9907	4.30732	-1.19374	1.77544	-0.672366	0.501351	0.770426
MELO3C028107.2	1	0	0	1	0	0.774029	0	0	0.891624	0	0.333131	-0.00303957	4.55807	-0.000666854	0.999468	NA
MELO3C001489.2	0	0	0	0	0	0	0	0	0	0	0	NA	NA	NA	NA	NA
MELO3C001494.2	72	45	57	33	23	55.7301	38.5174	60.3763	29.4236	34.3931	43.6881	0.186842	0.658515	0.283732	0.776616	0.917029
MELO3C005270.2	20	37	54	28	80	15.4806	31.6698	57.1986	24.9655	119.628	49.7885	-1.50527	0.76392	-1.97045	0.0487864	0.211545
MELO3C028552.2	0	0	3	0	0	0	0	3.1777	0	0	0.63554	-2.83294	4.49096	-0.63081	0.528165	NA
MELO3C028116.2	0	0	0	0	0	0	0	0	0	0	0	NA	NA	NA	NA	NA
MELO3C001482.2	0	0	0	0	0	0	0	0	0	0	0	NA	NA	NA	NA	NA
MELO3C001497.2	0	0	0	0	0	0	0	0	0	0	0	NA	NA	NA	NA	NA
MELO3C028119.2	0	0	0	0	0	0	0	0	0	0	0	NA	NA	NA	NA	NA
MELO3C028117.2	145	140	91	159	50	112.234	119.832	96.3902	141.768	74.7675	108.998	0.146743	0.457847	0.320506	0.748585	0.903367
MELO3C001521.2	2	2	0	0	0	1.54806	1.71188	0	0	0	0.651988	2.98129	4.38769	0.679467	0.496842	NA
MELO3C028118.2	22	26	13	7	5	17.0286	22.2545	13.77	6.24137	7.47675	13.3543	1.09789	1.07149	1.02464	0.305531	0.609605
MELO3C001516.2	14	10	40	6	1	10.8364	8.55942	42.3693	5.34975	1.49535	13.722	-0.765247	1.36266	-0.561583	0.5744	0.816271
MELO3C028123.2	4	2	12	5	8	3.09611	1.71188	12.7108	4.45812	11.9628	6.78794	-2.00122	1.52365	-1.31344	0.189035	0.472123
MELO3C028120.2	5	1	3	5	12	3.87014	0.855942	3.1777	4.45812	17.9442	6.06122	-1.82159	1.69998	-1.07154	0.283927	0.587944
MELO3C001514.2	10	4	2	32	10	7.74029	3.42377	2.11847	28.532	14.9535	11.3536	-1.44646	1.35023	-1.07127	0.284047	0.587959
MELO3C028121.2	23	14	1	6	2	17.8027	11.9832	1.05923	5.34975	2.9907	7.8371	2.2336	1.44094	1.55009	0.121119	0.366521
MELO3C028553.2	4	4	13	15	8	3.09611	3.42377	13.77	13.3744	11.9628	9.12542	-2.00214	1.28647	-1.55631	0.119635	0.363702
MELO3C028124.2	0	0	0	0	0	0	0	0	0	0	0	NA	NA	NA	NA	NA
MELO3C028122.2	0	0	0	0	0	0	0	0	0	0	0	NA	NA	NA	NA	NA
MELO3C001553.2	2	6	0	0	0	1.54806	5.13565	0	0	0	1.33674	4.01608	3.88788	1.03297	0.301616	NA
MELO3C028130.2	0	6	0	0	0	0	5.13565	0	0	0	1.02713	3.63491	4.36603	0.832544	0.405102	NA
MELO3C028125.2	0	0	0	0	0	0	0	0	0	0	0	NA	NA	NA	NA	NA
MELO3C028131.2	0	0	0	0	0	0	0	0	0	0	0	NA	NA	NA	NA	NA
MELO3C028128.2	0	0	0	0	0	0	0	0	0	0	0	NA	NA	NA	NA	NA
MELO3C001580.2	0	0	0	0	0	0	0	0	0	0	0	NA	NA	NA	NA	NA
MELO3C028129.2	0	0	0	0	0	0	0	0	0	0	0	NA	NA	NA	NA	NA
MELO3C001545.2	0	0	0	0	0	0	0	0	0	0	0	NA	NA	NA	NA	NA
MELO3C028126.2	0	0	0	0	0	0	0	0	0	0	0	NA	NA	NA	NA	NA
MELO3C028127.2	0	0	0	0	0	0	0	0	0	0	0	NA	NA	NA	NA	NA
MELO3C001555.2	0	0	0	0	0	0	0	0	0	0	0	NA	NA	NA	NA	NA
MELO3C028555.2	0	0	0	0	0	0	0	0	0	0	0	NA	NA	NA	NA	NA
MELO3C028554.2	7	0	2	0	0	5.4182	0	2.11847	0	0	1.50733	1.91193	3.83938	0.497979	0.618499	NA
MELO3C001556.2	76	70	41	64	26	58.8262	59.9159	43.4286	57.064	38.8791	51.6227	0.348071	0.572119	0.608389	0.542929	0.796137
MELO3C028133.2	0	0	0	0	0	0	0	0	0	0	0	NA	NA	NA	NA	NA
MELO3C028134.2	0	0	0	0	0	0	0	0	0	0	0	NA	NA	NA	NA	NA
MELO3C001561.2	0	0	0	0	0	0	0	0	0	0	0	NA	NA	NA	NA	NA
MELO3C001590.2	0	0	0	0	0	0	0	0	0	0	0	NA	NA	NA	NA	NA
MELO3C001002.2	0	0	0	0	0	0	0	0	0	0	0	NA	NA	NA	NA	NA
MELO3C028135.2	0	0	0	0	0	0	0	0	0	0	0	NA	NA	NA	NA	NA
MELO3C001571.2	0	0	0	0	0	0	0	0	0	0	0	NA	NA	NA	NA	NA
MELO3C028556.2	0	0	0	0	0	0	0	0	0	0	0	NA	NA	NA	NA	NA
MELO3C028138.2	0	0	0	0	0	0	0	0	0	0	0	NA	NA	NA	NA	NA
MELO3C028557.2	2	6	5	5	0	1.54806	5.13565	5.29617	4.45812	0	3.2876	0.0117891	2.21577	0.00532056	0.995755	NA
MELO3C001577.2	0	0	0	0	0	0	0	0	0	0	0	NA	NA	NA	NA	NA
MELO3C028139.2	0	0	0	0	0	0	0	0	0	0	0	NA	NA	NA	NA	NA
MELO3C028140.2	0	0	0	0	0	0	0	0	0	0	0	NA	NA	NA	NA	NA
MELO3C001586.2	0	0	0	0	0	0	0	0	0	0	0	NA	NA	NA	NA	NA
MELO3C028137.2	0	0	0	0	0	0	0	0	0	0	0	NA	NA	NA	NA	NA
MELO3C001593.2	0	9	4	0	0	0	7.70347	4.23693	0	0	2.38808	1.43179	3.25078	0.440445	0.659615	NA
MELO3C028149.2	1	0	0	2	5	0.774029	0	0	1.78325	7.47675	2.00681	-2.9204	3.24591	-0.899719	0.36827	NA
MELO3C028145.2	27	26	35	44	152	20.8988	22.2545	37.0732	39.2315	227.293	69.3502	-2.22104	0.794908	-2.79408	0.00520481	0.0478801
MELO3C028147.2	52	23	47	41	171	40.2495	19.6867	49.784	36.5566	255.705	80.3963	-1.91788	0.787655	-2.43492	0.0148951	0.0987815
MELO3C028148.2	11	0	3	0	12	8.51432	0	3.1777	0	17.9442	5.92724	-0.699976	2.2065	-0.317234	0.751066	0.904487
MELO3C028142.2	0	0	0	0	0	0	0	0	0	0	0	NA	NA	NA	NA	NA
MELO3C001601.2	0	3	0	0	0	0	2.56782	0	0	0	0.513565	2.63282	4.40385	0.597845	0.549943	NA
MELO3C028143.2	4	6	0	0	0	3.09611	5.13565	0	0	0	1.64635	4.31728	3.53999	1.21957	0.222627	NA
MELO3C028146.2	0	0	0	0	0	0	0	0	0	0	0	NA	NA	NA	NA	NA
MELO3C028141.2	0	0	0	0	0	0	0	0	0	0	0	NA	NA	NA	NA	NA
MELO3C001614.2	2	3	24	34	17	1.54806	2.56782	25.4216	30.3152	25.421	17.0547	-3.72648	1.11458	-3.34339	0.000827606	0.0125379
MELO3C000925.2	0	0	0	0	0	0	0	0	0	0	0	NA	NA	NA	NA	NA
MELO3C001609.2	6	0	4	13	20	4.64417	0	4.23693	11.5911	29.907	10.0758	-2.68714	1.57551	-1.70557	0.0880885	0.30211
MELO3C028558.2	0	1	0	0	0	0	0.855942	0	0	0	0.171188	1.032	4.55256	0.226687	0.820668	NA
MELO3C001621.2	139	109	211	330	221	107.59	93.2976	223.498	294.236	330.472	209.819	-1.49093	0.356729	-4.17944	2.92233e-05	0.000824169
MELO3C028560.2	0	2	0	0	0	0	1.71188	0	0	0	0.342377	2.04587	4.44145	0.460632	0.645063	NA
MELO3C001094.2	0	0	1	2	2	0	0	1.05923	1.78325	2.9907	1.16664	-3.69077	3.79728	-0.97195	0.331075	NA
MELO3C028559.2	0	0	0	0	0	0	0	0	0	0	0	NA	NA	NA	NA	NA
MELO3C028150.2	0	0	0	0	0	0	0	0	0	0	0	NA	NA	NA	NA	NA
MELO3C028562.2	35	21	21	52	19	27.091	17.9748	22.2439	46.3645	28.4117	28.4172	-0.525115	0.781005	-0.672358	0.501355	0.770426
MELO3C028561.2	0	0	0	0	0	0	0	0	0	0	0	NA	NA	NA	NA	NA
MELO3C028151.2	0	0	0	0	0	0	0	0	0	0	0	NA	NA	NA	NA	NA
MELO3C028152.2	0	0	0	0	0	0	0	0	0	0	0	NA	NA	NA	NA	NA
MELO3C028564.2	0	0	2	0	2	0	0	2.11847	0	2.9907	1.02183	-3.49444	4.4605	-0.783419	0.433381	NA
MELO3C028155.2	0	0	0	0	0	0	0	0	0	0	0	NA	NA	NA	NA	NA
MELO3C001633.2	0	0	0	0	0	0	0	0	0	0	0	NA	NA	NA	NA	NA
MELO3C028159.2	0	0	0	0	0	0	0	0	0	0	0	NA	NA	NA	NA	NA
MELO3C028157.2	76	99	127	80	80	58.8262	84.7382	134.523	71.3299	119.628	93.809	-0.593731	0.496591	-1.19561	0.231847	0.527665
MELO3C028563.2	78	83	101	83	140	60.3742	71.0431	106.983	74.0048	209.349	104.351	-0.978344	0.534541	-1.83025	0.0672122	0.257069
MELO3C001635.2	0	0	0	0	0	0	0	0	0	0	0	NA	NA	NA	NA	NA
MELO3C001637.2	14	6	5	13	16	10.8364	5.13565	5.29617	11.5911	23.9256	11.357	-0.750845	1.22501	-0.61293	0.539923	0.793767
MELO3C028160.2	0	0	0	0	19	0	0	0	0	28.4117	5.68233	-5.96967	2.97658	-2.00555	0.0449042	0.20141
MELO3C001644.2	0	0	0	0	0	0	0	0	0	0	0	NA	NA	NA	NA	NA
MELO3C001651.2	1	0	0	0	0	0.774029	0	0	0	0	0.154806	0.958732	4.55807	0.210337	0.833404	NA
MELO3C000243.2	0	0	0	0	0	0	0	0	0	0	0	NA	NA	NA	NA	NA
MELO3C001641.2	0	0	0	0	0	0	0	0	0	0	0	NA	NA	NA	NA	NA
MELO3C028565.2	56	41	44	27	17	43.3456	35.0936	46.6063	24.0739	25.421	34.9081	0.29031	0.707693	0.41022	0.681645	0.873299
MELO3C028566.2	35	10	14	29	17	27.091	8.55942	14.8293	25.8571	25.421	20.3515	-0.301001	0.93736	-0.321115	0.748123	0.903308
MELO3C001650.2	20	12	6	0	0	15.4806	10.2713	6.3554	0	0	6.42145	2.58265	1.93987	1.33135	0.183072	0.463541
MELO3C028166.2	3	2	0	0	0	2.32209	1.71188	0	0	0	0.806794	3.28923	4.37628	0.751606	0.452288	NA
MELO3C028167.2	0	0	0	0	0	0	0	0	0	0	0	NA	NA	NA	NA	NA
MELO3C001682.2	0	0	0	0	0	0	0	0	0	0	0	NA	NA	NA	NA	NA
MELO3C028162.2	0	0	0	0	0	0	0	0	0	0	0	NA	NA	NA	NA	NA
MELO3C028165.2	3	1	2	1	0	2.32209	0.855942	2.11847	0.891624	0	1.23762	0.637695	3.27069	0.194972	0.845415	NA
MELO3C028163.2	6	0	4	0	0	4.64417	0	4.23693	0	0	1.77622	0.709879	3.61228	0.196518	0.844204	NA
MELO3C000464.2	0	0	0	0	0	0	0	0	0	0	0	NA	NA	NA	NA	NA
MELO3C028164.2	0	0	0	0	0	0	0	0	0	0	0	NA	NA	NA	NA	NA
MELO3C028177.2	0	0	0	0	0	0	0	0	0	0	0	NA	NA	NA	NA	NA
MELO3C028178.2	0	0	0	0	0	0	0	0	0	0	0	NA	NA	NA	NA	NA
MELO3C028168.2	0	0	0	0	0	0	0	0	0	0	0	NA	NA	NA	NA	NA
MELO3C001541.2	0	0	0	0	0	0	0	0	0	0	0	NA	NA	NA	NA	NA
MELO3C028169.2	0	0	0	0	0	0	0	0	0	0	0	NA	NA	NA	NA	NA
MELO3C028567.2	16430	11323	22802	9521	12097	12717.3	9691.83	24152.6	8489.16	18089.3	14628	-0.593766	0.357599	-1.66043	0.0968288	0.321206
MELO3C028175.2	0	0	0	0	0	0	0	0	0	0	0	NA	NA	NA	NA	NA
MELO3C001671.2	2	2	9	15	1	1.54806	1.71188	9.5331	13.3744	1.49535	5.53255	-2.33704	1.76323	-1.32543	0.185029	0.466825
MELO3C028170.2	3	8	6	45	12	2.32209	6.84753	6.3554	40.1231	17.9442	14.7185	-2.24116	1.21077	-1.85102	0.0641662	0.249595
MELO3C028172.2	0	0	0	0	0	0	0	0	0	0	0	NA	NA	NA	NA	NA
MELO3C028174.2	0	0	0	0	0	0	0	0	0	0	0	NA	NA	NA	NA	NA
MELO3C028173.2	0	0	0	0	0	0	0	0	0	0	0	NA	NA	NA	NA	NA
MELO3C028176.2	2	0	1	0	0	1.54806	0	1.05923	0	0	0.521458	0.952181	4.45216	0.21387	0.830649	NA
MELO3C028568.2	3	3	19	8	19	2.32209	2.56782	20.1254	7.13299	28.4117	12.112	-2.91388	1.27208	-2.29064	0.0219842	0.127035
MELO3C028571.2	13	7	41	19	22	10.0624	5.99159	43.4286	16.9409	32.8977	21.8642	-1.94628	0.919293	-2.11715	0.0342469	0.169247
MELO3C028181.2	0	0	5	0	0	0	0	5.29617	0	0	1.05923	-3.56618	4.45795	-0.79996	0.423734	NA
MELO3C028185.2	0	0	0	0	0	0	0	0	0	0	0	NA	NA	NA	NA	NA
MELO3C028180.2	0	0	0	0	0	0	0	0	0	0	0	NA	NA	NA	NA	NA
MELO3C001698.2	20	7	7	12	0	15.4806	5.99159	7.41463	10.6995	0	7.91726	0.803692	1.58976	0.505543	0.613178	0.836506
MELO3C028570.2	44	41	26	20	12	34.0573	35.0936	27.5401	17.8325	17.9442	26.4935	0.709775	0.769483	0.922405	0.356317	0.660342
MELO3C028569.2	0	0	0	0	0	0	0	0	0	0	0	NA	NA	NA	NA	NA
MELO3C028186.2	3	0	1	0	0	2.32209	0	1.05923	0	0	0.676264	1.53501	4.41128	0.347973	0.72786	NA
MELO3C028182.2	0	0	0	0	0	0	0	0	0	0	0	NA	NA	NA	NA	NA
MELO3C028187.2	0	0	0	0	0	0	0	0	0	0	0	NA	NA	NA	NA	NA
MELO3C001711.2	0	0	0	0	0	0	0	0	0	0	0	NA	NA	NA	NA	NA
MELO3C028183.2	0	1	0	0	0	0	0.855942	0	0	0	0.171188	1.032	4.55256	0.226687	0.820668	NA
MELO3C028184.2	7	3	0	4	0	5.4182	2.56782	0	3.5665	0	2.3105	1.69069	2.82329	0.598838	0.549281	NA
MELO3C001701.2	45	24	25	16	8	34.8313	20.5426	26.4808	14.266	11.9628	21.6167	0.651472	0.88313	0.737685	0.460706	0.740409
MELO3C028188.2	29	12	9	10	3	22.4468	10.2713	9.5331	8.91624	4.48605	11.1307	1.08463	1.17779	0.920906	0.3571	0.661036
MELO3C001707.2	26	39	61	55	42	20.1247	33.3817	64.6132	49.0393	62.8047	45.9928	-1.1368	0.622558	-1.82602	0.0678476	0.25877
MELO3C028193.2	0	0	0	0	0	0	0	0	0	0	0	NA	NA	NA	NA	NA
MELO3C028194.2	0	0	0	0	0	0	0	0	0	0	0	NA	NA	NA	NA	NA
MELO3C028190.2	12	1	0	0	14	9.28834	0.855942	0	0	20.9349	6.21584	-0.432467	2.26835	-0.190652	0.848798	0.946522
MELO3C028191.2	0	0	0	0	0	0	0	0	0	0	0	NA	NA	NA	NA	NA
MELO3C028192.2	0	0	0	0	0	0	0	0	0	0	0	NA	NA	NA	NA	NA
MELO3C028572.2	0	0	0	0	0	0	0	0	0	0	0	NA	NA	NA	NA	NA
MELO3C001721.2	42	7	43	42	23	32.5092	5.99159	45.547	37.4482	34.3931	31.1778	-1.01972	0.850629	-1.19878	0.230612	0.526499
MELO3C028200.2	0	0	0	0	0	0	0	0	0	0	0	NA	NA	NA	NA	NA
MELO3C028196.2	0	0	0	0	0	0	0	0	0	0	0	NA	NA	NA	NA	NA
MELO3C028202.2	0	0	0	0	0	0	0	0	0	0	0	NA	NA	NA	NA	NA
MELO3C028203.2	0	0	2	0	0	0	0	2.11847	0	0	0.423693	-2.26636	4.52857	-0.500459	0.616752	NA
MELO3C028573.2	38	33	45	26	23	29.4131	28.2461	47.6655	23.1822	34.3931	32.58	-0.280691	0.722501	-0.388499	0.697647	0.879817
MELO3C028204.2	11	20	56	25	38	8.51432	17.1188	59.3171	22.2906	56.8233	32.8128	-1.84649	0.804293	-2.29579	0.0216879	0.125902
MELO3C028195.2	150	118	133	88	100	116.104	101.001	140.878	78.4629	149.535	117.196	-0.174425	0.455632	-0.382819	0.701854	0.881404
MELO3C028205.2	10	2	9	10	33	7.74029	1.71188	9.5331	8.91624	49.3466	15.4496	-2.23314	1.24872	-1.78835	0.0737193	0.271998
MELO3C028197.2	23	3	23	4	17	17.8027	2.56782	24.3624	3.5665	25.421	14.7441	-0.789549	1.25469	-0.62928	0.529166	0.786535
MELO3C028206.2	0	0	0	0	0	0	0	0	0	0	0	NA	NA	NA	NA	NA
MELO3C001764.2	0	0	0	0	0	0	0	0	0	0	0	NA	NA	NA	NA	NA
MELO3C028210.2	0	0	0	0	0	0	0	0	0	0	0	NA	NA	NA	NA	NA
MELO3C001739.2	97	101	174	128	92	75.0808	86.4501	184.307	114.128	137.572	119.508	-0.84762	0.430851	-1.96731	0.0491469	0.21228
MELO3C001741.2	0	0	0	0	0	0	0	0	0	0	0	NA	NA	NA	NA	NA
MELO3C028211.2	11	4	19	7	9	8.51432	3.42377	20.1254	6.24137	13.4582	10.3526	-1.14463	1.25858	-0.909456	0.363109	0.66668
MELO3C028574.2	0	2	1	0	5	0	1.71188	1.05923	0	7.47675	2.04957	-1.7167	3.15014	-0.544959	0.585781	NA
MELO3C028575.2	11	3	23	11	14	8.51432	2.56782	24.3624	9.80787	20.9349	13.2375	-1.71685	1.15806	-1.48253	0.1382	0.394813
MELO3C001754.2	0	0	0	0	0	0	0	0	0	0	0	NA	NA	NA	NA	NA
MELO3C028208.2	0	0	0	0	0	0	0	0	0	0	0	NA	NA	NA	NA	NA
MELO3C028212.2	18	13	3	5	7	13.9325	11.1272	3.1777	4.45812	10.4675	8.63261	1.08145	1.31938	0.819666	0.412407	0.707125
MELO3C028213.2	0	0	0	0	0	0	0	0	0	0	0	NA	NA	NA	NA	NA
MELO3C001755.2	0	0	0	0	0	0	0	0	0	0	0	NA	NA	NA	NA	NA
MELO3C028209.2	0	0	0	0	0	0	0	0	0	0	0	NA	NA	NA	NA	NA
MELO3C028207.2	0	0	0	0	0	0	0	0	0	0	0	NA	NA	NA	NA	NA
MELO3C028220.2	0	0	0	1	0	0	0	0	0.891624	0	0.178325	-1.42476	4.56209	-0.312304	0.754809	NA
MELO3C028215.2	0	0	0	0	0	0	0	0	0	0	0	NA	NA	NA	NA	NA
MELO3C001757.2	0	0	0	0	0	0	0	0	0	0	0	NA	NA	NA	NA	NA
MELO3C001758.2	0	0	0	0	0	0	0	0	0	0	0	NA	NA	NA	NA	NA
MELO3C028217.2	0	0	0	0	0	0	0	0	0	0	0	NA	NA	NA	NA	NA
MELO3C001782.2	0	0	0	0	0	0	0	0	0	0	0	NA	NA	NA	NA	NA
MELO3C028218.2	8	1	1	0	1	6.19223	0.855942	1.05923	0	1.49535	1.92055	2.10671	2.84834	0.739628	0.459526	NA
MELO3C001765.2	0	0	0	0	0	0	0	0	0	0	0	NA	NA	NA	NA	NA
MELO3C028219.2	0	0	0	0	0	0	0	0	0	0	0	NA	NA	NA	NA	NA
MELO3C001773.2	0	0	0	0	0	0	0	0	0	0	0	NA	NA	NA	NA	NA
MELO3C028221.2	0	0	0	0	0	0	0	0	0	0	0	NA	NA	NA	NA	NA
MELO3C028224.2	0	0	0	0	0	0	0	0	0	0	0	NA	NA	NA	NA	NA
MELO3C028222.2	0	0	0	0	0	0	0	0	0	0	0	NA	NA	NA	NA	NA
MELO3C001795.2	0	0	0	0	0	0	0	0	0	0	0	NA	NA	NA	NA	NA
MELO3C028233.2	0	0	0	0	0	0	0	0	0	0	0	NA	NA	NA	NA	NA
MELO3C028228.2	0	0	0	0	0	0	0	0	0	0	0	NA	NA	NA	NA	NA
MELO3C028229.2	0	0	0	0	0	0	0	0	0	0	0	NA	NA	NA	NA	NA
MELO3C028234.2	0	0	0	0	0	0	0	0	0	0	0	NA	NA	NA	NA	NA
MELO3C001803.2	0	0	0	0	0	0	0	0	0	0	0	NA	NA	NA	NA	NA
MELO3C028225.2	0	0	0	0	0	0	0	0	0	0	0	NA	NA	NA	NA	NA
MELO3C028230.2	0	0	0	0	0	0	0	0	0	0	0	NA	NA	NA	NA	NA
MELO3C028226.2	0	0	0	0	0	0	0	0	0	0	0	NA	NA	NA	NA	NA
MELO3C028231.2	0	0	0	0	0	0	0	0	0	0	0	NA	NA	NA	NA	NA
MELO3C028227.2	0	0	0	0	0	0	0	0	0	0	0	NA	NA	NA	NA	NA
MELO3C001567.2	0	0	0	0	0	0	0	0	0	0	0	NA	NA	NA	NA	NA
MELO3C028236.2	0	0	0	0	0	0	0	0	0	0	0	NA	NA	NA	NA	NA
MELO3C001808.2	0	0	0	0	0	0	0	0	0	0	0	NA	NA	NA	NA	NA
MELO3C001809.2	0	0	0	0	0	0	0	0	0	0	0	NA	NA	NA	NA	NA
MELO3C001812.2	0	1	0	0	0	0	0.855942	0	0	0	0.171188	1.032	4.55256	0.226687	0.820668	NA
MELO3C028239.2	0	0	0	0	0	0	0	0	0	0	0	NA	NA	NA	NA	NA
MELO3C028244.2	0	0	0	0	0	0	0	0	0	0	0	NA	NA	NA	NA	NA
MELO3C028245.2	0	0	0	5	0	0	0	0	4.45812	0	0.891624	-3.33374	4.46669	-0.746356	0.455452	NA
MELO3C028243.2	0	0	0	0	0	0	0	0	0	0	0	NA	NA	NA	NA	NA
MELO3C028241.2	0	0	0	0	0	0	0	0	0	0	0	NA	NA	NA	NA	NA
MELO3C001842.2	0	0	0	0	0	0	0	0	0	0	0	NA	NA	NA	NA	NA
MELO3C028242.2	0	0	0	0	0	0	0	0	0	0	0	NA	NA	NA	NA	NA
MELO3C028247.2	0	0	0	0	0	0	0	0	0	0	0	NA	NA	NA	NA	NA
MELO3C028246.2	0	0	0	0	0	0	0	0	0	0	0	NA	NA	NA	NA	NA
MELO3C028252.2	51	47	69	52	100	39.4755	40.2293	73.0871	46.3645	149.535	69.7383	-1.16058	0.616786	-1.88165	0.0598835	0.23949
MELO3C028255.2	0	0	0	0	0	0	0	0	0	0	0	NA	NA	NA	NA	NA
MELO3C028254.2	0	0	0	0	0	0	0	0	0	0	0	NA	NA	NA	NA	NA
MELO3C028260.2	0	0	0	0	0	0	0	0	0	0	0	NA	NA	NA	NA	NA
MELO3C028261.2	0	0	0	0	1	0	0	0	0	1.49535	0.29907	-1.42476	4.56209	-0.312304	0.754809	NA
MELO3C028264.2	3	0	1	2	0	2.32209	0	1.05923	1.78325	0	1.03291	0.268227	3.93321	0.0681955	0.94563	NA
MELO3C028262.2	0	0	0	0	0	0	0	0	0	0	0	NA	NA	NA	NA	NA
MELO3C028257.2	0	0	0	0	0	0	0	0	0	0	0	NA	NA	NA	NA	NA
MELO3C028258.2	0	0	0	0	0	0	0	0	0	0	0	NA	NA	NA	NA	NA
MELO3C028259.2	0	0	0	0	0	0	0	0	0	0	0	NA	NA	NA	NA	NA
MELO3C028263.2	0	0	0	0	0	0	0	0	0	0	0	NA	NA	NA	NA	NA
MELO3C001863.2	0	0	0	0	0	0	0	0	0	0	0	NA	NA	NA	NA	NA
MELO3C028269.2	0	0	0	0	0	0	0	0	0	0	0	NA	NA	NA	NA	NA
MELO3C028268.2	2	2	0	0	5	1.54806	1.71188	0	0	7.47675	2.14734	-0.573972	3.03519	-0.189106	0.85001	NA
MELO3C028266.2	0	0	0	0	0	0	0	0	0	0	0	NA	NA	NA	NA	NA
MELO3C028270.2	0	0	0	0	0	0	0	0	0	0	0	NA	NA	NA	NA	NA
MELO3C028267.2	0	0	0	0	0	0	0	0	0	0	0	NA	NA	NA	NA	NA
MELO3C028272.2	0	0	0	0	0	0	0	0	0	0	0	NA	NA	NA	NA	NA
MELO3C028274.2	0	0	0	9	0	0	0	0	8.02462	0	1.60492	-4.17303	4.31408	-0.967304	0.333392	NA
MELO3C028273.2	0	0	0	0	0	0	0	0	0	0	0	NA	NA	NA	NA	NA
MELO3C001889.2	0	0	0	0	0	0	0	0	0	0	0	NA	NA	NA	NA	NA
MELO3C028278.2	0	0	0	0	0	0	0	0	0	0	0	NA	NA	NA	NA	NA
MELO3C028277.2	0	0	0	0	0	0	0	0	0	0	0	NA	NA	NA	NA	NA
MELO3C028280.2	0	0	0	0	0	0	0	0	0	0	0	NA	NA	NA	NA	NA
MELO3C028282.2	0	0	0	0	0	0	0	0	0	0	0	NA	NA	NA	NA	NA
MELO3C001900.2	0	0	0	0	0	0	0	0	0	0	0	NA	NA	NA	NA	NA
MELO3C028292.2	0	0	0	0	0	0	0	0	0	0	0	NA	NA	NA	NA	NA
MELO3C028295.2	0	0	0	0	0	0	0	0	0	0	0	NA	NA	NA	NA	NA
MELO3C028283.2	0	0	0	0	0	0	0	0	0	0	0	NA	NA	NA	NA	NA
MELO3C001902.2	4	3	1	0	7	3.09611	2.56782	1.05923	0	10.4675	3.43813	-0.401406	2.3157	-0.173341	0.862383	0.950743
MELO3C001905.2	0	0	0	0	0	0	0	0	0	0	0	NA	NA	NA	NA	NA
MELO3C028288.2	0	0	0	0	0	0	0	0	0	0	0	NA	NA	NA	NA	NA
MELO3C028289.2	0	0	0	0	0	0	0	0	0	0	0	NA	NA	NA	NA	NA
MELO3C028284.2	0	0	0	0	0	0	0	0	0	0	0	NA	NA	NA	NA	NA
MELO3C028285.2	0	0	0	0	0	0	0	0	0	0	0	NA	NA	NA	NA	NA
MELO3C028290.2	0	0	0	0	0	0	0	0	0	0	0	NA	NA	NA	NA	NA
MELO3C028291.2	0	0	0	0	0	0	0	0	0	0	0	NA	NA	NA	NA	NA
MELO3C028293.2	0	0	0	0	0	0	0	0	0	0	0	NA	NA	NA	NA	NA
MELO3C028286.2	0	0	0	0	0	0	0	0	0	0	0	NA	NA	NA	NA	NA
MELO3C028294.2	0	0	0	0	0	0	0	0	0	0	0	NA	NA	NA	NA	NA
MELO3C028301.2	6	5	4	25	0	4.64417	4.27971	4.23693	22.2906	0	7.09028	-1.00737	1.76184	-0.571769	0.567478	0.811943
MELO3C028296.2	0	0	0	0	0	0	0	0	0	0	0	NA	NA	NA	NA	NA
MELO3C028300.2	0	0	0	0	0	0	0	0	0	0	0	NA	NA	NA	NA	NA
MELO3C028302.2	0	0	0	0	0	0	0	0	0	0	0	NA	NA	NA	NA	NA
MELO3C028308.2	0	0	0	0	0	0	0	0	0	0	0	NA	NA	NA	NA	NA
MELO3C028303.2	0	0	0	0	0	0	0	0	0	0	0	NA	NA	NA	NA	NA
MELO3C028309.2	0	0	0	0	0	0	0	0	0	0	0	NA	NA	NA	NA	NA
MELO3C028311.2	0	0	0	0	0	0	0	0	0	0	0	NA	NA	NA	NA	NA
MELO3C028312.2	0	0	0	0	0	0	0	0	0	0	0	NA	NA	NA	NA	NA
MELO3C028304.2	0	0	0	0	0	0	0	0	0	0	0	NA	NA	NA	NA	NA
MELO3C028297.2	0	0	0	0	0	0	0	0	0	0	0	NA	NA	NA	NA	NA
MELO3C028298.2	0	0	0	0	0	0	0	0	0	0	0	NA	NA	NA	NA	NA
MELO3C028305.2	0	0	0	0	0	0	0	0	0	0	0	NA	NA	NA	NA	NA
MELO3C028306.2	0	0	0	0	0	0	0	0	0	0	0	NA	NA	NA	NA	NA
MELO3C028299.2	0	0	0	0	0	0	0	0	0	0	0	NA	NA	NA	NA	NA
MELO3C028307.2	0	0	0	0	0	0	0	0	0	0	0	NA	NA	NA	NA	NA
MELO3C028317.2	0	0	0	0	0	0	0	0	0	0	0	NA	NA	NA	NA	NA
MELO3C028314.2	0	0	0	0	0	0	0	0	0	0	0	NA	NA	NA	NA	NA
MELO3C028318.2	0	0	0	0	0	0	0	0	0	0	0	NA	NA	NA	NA	NA
MELO3C028321.2	0	0	0	0	0	0	0	0	0	0	0	NA	NA	NA	NA	NA
MELO3C028322.2	0	0	0	0	0	0	0	0	0	0	0	NA	NA	NA	NA	NA
MELO3C028319.2	0	0	0	0	0	0	0	0	0	0	0	NA	NA	NA	NA	NA
MELO3C028323.2	0	0	0	0	0	0	0	0	0	0	0	NA	NA	NA	NA	NA
MELO3C028315.2	0	0	0	0	0	0	0	0	0	0	0	NA	NA	NA	NA	NA
MELO3C028316.2	0	0	0	0	0	0	0	0	0	0	0	NA	NA	NA	NA	NA
MELO3C028320.2	0	0	3	0	2	0	0	3.1777	0	2.9907	1.23368	-3.77016	4.18343	-0.901213	0.367475	NA
MELO3C028324.2	0	2	0	0	0	0	1.71188	0	0	0	0.342377	2.04587	4.44145	0.460632	0.645063	NA
MELO3C028326.2	0	0	0	0	0	0	0	0	0	0	0	NA	NA	NA	NA	NA
MELO3C028333.2	0	0	0	0	0	0	0	0	0	0	0	NA	NA	NA	NA	NA
MELO3C028327.2	0	0	0	0	0	0	0	0	0	0	0	NA	NA	NA	NA	NA
MELO3C028328.2	0	0	0	0	0	0	0	0	0	0	0	NA	NA	NA	NA	NA
MELO3C028335.2	0	0	0	0	0	0	0	0	0	0	0	NA	NA	NA	NA	NA
MELO3C028329.2	0	0	0	0	0	0	0	0	0	0	0	NA	NA	NA	NA	NA
MELO3C028330.2	0	0	0	0	0	0	0	0	0	0	0	NA	NA	NA	NA	NA
MELO3C028336.2	0	0	0	0	0	0	0	0	0	0	0	NA	NA	NA	NA	NA
MELO3C028331.2	0	0	0	0	0	0	0	0	0	0	0	NA	NA	NA	NA	NA
MELO3C028337.2	0	0	0	0	0	0	0	0	0	0	0	NA	NA	NA	NA	NA
MELO3C028332.2	0	0	0	0	0	0	0	0	0	0	0	NA	NA	NA	NA	NA
MELO3C028334.2	0	0	0	0	0	0	0	0	0	0	0	NA	NA	NA	NA	NA
MELO3C028325.2	0	0	0	0	0	0	0	0	0	0	0	NA	NA	NA	NA	NA
MELO3C028338.2	0	0	0	0	0	0	0	0	0	0	0	NA	NA	NA	NA	NA
MELO3C028339.2	0	0	0	0	0	0	0	0	0	0	0	NA	NA	NA	NA	NA
MELO3C028340.2	0	0	0	0	0	0	0	0	0	0	0	NA	NA	NA	NA	NA
MELO3C028347.2	0	0	0	0	0	0	0	0	0	0	0	NA	NA	NA	NA	NA
MELO3C028341.2	0	0	0	0	0	0	0	0	0	0	0	NA	NA	NA	NA	NA
MELO3C028342.2	0	0	0	0	0	0	0	0	0	0	0	NA	NA	NA	NA	NA
MELO3C028343.2	0	0	0	0	0	0	0	0	0	0	0	NA	NA	NA	NA	NA
MELO3C028348.2	0	0	0	0	0	0	0	0	0	0	0	NA	NA	NA	NA	NA
MELO3C028350.2	0	0	0	0	0	0	0	0	0	0	0	NA	NA	NA	NA	NA
MELO3C001914.2	14	9	9	0	2	10.8364	7.70347	9.5331	0	2.9907	6.21274	1.15479	1.78501	0.646938	0.517672	0.780555
MELO3C028344.2	0	0	0	0	0	0	0	0	0	0	0	NA	NA	NA	NA	NA
MELO3C028351.2	0	0	0	0	0	0	0	0	0	0	0	NA	NA	NA	NA	NA
MELO3C028345.2	0	0	0	0	0	0	0	0	0	0	0	NA	NA	NA	NA	NA
MELO3C028352.2	0	0	0	0	0	0	0	0	0	0	0	NA	NA	NA	NA	NA
MELO3C028346.2	0	0	0	0	0	0	0	0	0	0	0	NA	NA	NA	NA	NA
MELO3C028354.2	0	0	0	0	0	0	0	0	0	0	0	NA	NA	NA	NA	NA
MELO3C028355.2	0	0	0	0	0	0	0	0	0	0	0	NA	NA	NA	NA	NA
MELO3C028358.2	0	0	0	0	0	0	0	0	0	0	0	NA	NA	NA	NA	NA
MELO3C028356.2	0	0	0	0	0	0	0	0	0	0	0	NA	NA	NA	NA	NA
MELO3C028359.2	0	0	0	0	0	0	0	0	0	0	0	NA	NA	NA	NA	NA
MELO3C028361.2	0	0	0	0	0	0	0	0	0	0	0	NA	NA	NA	NA	NA
MELO3C001806.2	0	0	0	0	0	0	0	0	0	0	0	NA	NA	NA	NA	NA
MELO3C028362.2	0	0	0	2	0	0	0	0	1.78325	0	0.35665	-2.09855	4.53735	-0.462505	0.643719	NA
MELO3C028364.2	0	0	0	0	0	0	0	0	0	0	0	NA	NA	NA	NA	NA
MELO3C028365.2	0	0	0	0	0	0	0	0	0	0	0	NA	NA	NA	NA	NA
MELO3C028360.2	0	0	0	0	0	0	0	0	0	0	0	NA	NA	NA	NA	NA
MELO3C028366.2	0	0	0	0	0	0	0	0	0	0	0	NA	NA	NA	NA	NA
MELO3C028367.2	0	0	0	0	1	0	0	0	0	1.49535	0.29907	-1.42476	4.56209	-0.312304	0.754809	NA
MELO3C028368.2	0	0	0	0	0	0	0	0	0	0	0	NA	NA	NA	NA	NA
MELO3C028371.2	0	0	0	0	0	0	0	0	0	0	0	NA	NA	NA	NA	NA
MELO3C028370.2	0	0	0	0	0	0	0	0	0	0	0	NA	NA	NA	NA	NA
MELO3C028372.2	0	0	0	0	0	0	0	0	0	0	0	NA	NA	NA	NA	NA
MELO3C028373.2	0	0	0	0	0	0	0	0	0	0	0	NA	NA	NA	NA	NA
MELO3C028375.2	0	0	0	0	0	0	0	0	0	0	0	NA	NA	NA	NA	NA
MELO3C028374.2	0	0	0	0	0	0	0	0	0	0	0	NA	NA	NA	NA	NA
MELO3C028376.2	0	0	0	0	0	0	0	0	0	0	0	NA	NA	NA	NA	NA
MELO3C028377.2	0	0	0	0	0	0	0	0	0	0	0	NA	NA	NA	NA	NA
MELO3C028378.2	0	0	0	0	0	0	0	0	0	0	0	NA	NA	NA	NA	NA
MELO3C028379.2	0	0	0	0	0	0	0	0	0	0	0	NA	NA	NA	NA	NA
MELO3C028388.2	0	0	0	0	0	0	0	0	0	0	0	NA	NA	NA	NA	NA
MELO3C028380.2	0	0	0	0	0	0	0	0	0	0	0	NA	NA	NA	NA	NA
MELO3C028389.2	0	0	0	0	0	0	0	0	0	0	0	NA	NA	NA	NA	NA
MELO3C028390.2	0	0	0	0	0	0	0	0	0	0	0	NA	NA	NA	NA	NA
MELO3C028381.2	0	0	0	0	0	0	0	0	0	0	0	NA	NA	NA	NA	NA
MELO3C028384.2	0	0	0	0	0	0	0	0	0	0	0	NA	NA	NA	NA	NA
MELO3C028385.2	0	0	0	0	0	0	0	0	0	0	0	NA	NA	NA	NA	NA
MELO3C028386.2	0	0	0	0	0	0	0	0	0	0	0	NA	NA	NA	NA	NA
MELO3C028387.2	0	0	0	0	0	0	0	0	0	0	0	NA	NA	NA	NA	NA
MELO3C028382.2	0	0	0	0	2	0	0	0	0	2.9907	0.59814	-2.68881	4.49961	-0.597565	0.55013	NA
MELO3C028394.2	0	0	0	0	0	0	0	0	0	0	0	NA	NA	NA	NA	NA
MELO3C028391.2	0	0	0	0	0	0	0	0	0	0	0	NA	NA	NA	NA	NA
MELO3C028392.2	0	0	0	0	0	0	0	0	0	0	0	NA	NA	NA	NA	NA
MELO3C028395.2	0	0	0	0	0	0	0	0	0	0	0	NA	NA	NA	NA	NA
MELO3C028396.2	0	0	0	0	0	0	0	0	0	0	0	NA	NA	NA	NA	NA
MELO3C028393.2	0	0	0	0	0	0	0	0	0	0	0	NA	NA	NA	NA	NA
MELO3C028406.2	0	0	0	0	0	0	0	0	0	0	0	NA	NA	NA	NA	NA
MELO3C028397.2	0	0	0	0	0	0	0	0	0	0	0	NA	NA	NA	NA	NA
MELO3C028398.2	0	0	0	0	0	0	0	0	0	0	0	NA	NA	NA	NA	NA
MELO3C028407.2	0	0	0	0	0	0	0	0	0	0	0	NA	NA	NA	NA	NA
MELO3C028408.2	0	0	0	0	0	0	0	0	0	0	0	NA	NA	NA	NA	NA
MELO3C028399.2	0	0	0	0	0	0	0	0	0	0	0	NA	NA	NA	NA	NA
MELO3C028401.2	0	0	0	0	0	0	0	0	0	0	0	NA	NA	NA	NA	NA
MELO3C028403.2	0	0	0	0	0	0	0	0	0	0	0	NA	NA	NA	NA	NA
MELO3C028404.2	0	0	0	0	0	0	0	0	0	0	0	NA	NA	NA	NA	NA
MELO3C028405.2	0	0	0	0	0	0	0	0	0	0	0	NA	NA	NA	NA	NA
MELO3C028400.2	0	0	0	0	0	0	0	0	0	0	0	NA	NA	NA	NA	NA
MELO3C028409.2	0	0	0	0	0	0	0	0	0	0	0	NA	NA	NA	NA	NA
MELO3C028412.2	0	0	0	0	0	0	0	0	0	0	0	NA	NA	NA	NA	NA
MELO3C028410.2	0	0	0	0	0	0	0	0	0	0	0	NA	NA	NA	NA	NA
MELO3C028414.2	0	0	0	0	0	0	0	0	0	0	0	NA	NA	NA	NA	NA
MELO3C028415.2	0	0	0	0	0	0	0	0	0	0	0	NA	NA	NA	NA	NA
MELO3C028418.2	0	0	0	0	0	0	0	0	0	0	0	NA	NA	NA	NA	NA
MELO3C028419.2	0	0	0	0	0	0	0	0	0	0	0	NA	NA	NA	NA	NA
MELO3C028420.2	0	0	0	0	0	0	0	0	0	0	0	NA	NA	NA	NA	NA
MELO3C028421.2	0	0	0	0	0	0	0	0	0	0	0	NA	NA	NA	NA	NA
MELO3C028416.2	0	0	0	0	0	0	0	0	0	0	0	NA	NA	NA	NA	NA
MELO3C028417.2	0	0	0	0	0	0	0	0	0	0	0	NA	NA	NA	NA	NA
MELO3C001055.2	60	89	73	71	19	46.4417	76.1788	77.324	63.3053	28.4117	58.3323	0.112193	0.626792	0.178995	0.857942	0.949366
MELO3C018404.2	288	258	147	166	102	222.92	220.833	155.707	148.01	152.526	179.999	0.545207	0.340627	1.6006	0.109466	0.346058
MELO3C018405.2	0	0	0	0	0	0	0	0	0	0	0	NA	NA	NA	NA	NA
MELO3C018406.2	273	209	179	178	103	211.31	178.892	189.603	158.709	154.021	178.507	0.21991	0.353536	0.622028	0.533923	0.789703
MELO3C018407.2	1900	1492	1472	2033	1177	1470.65	1277.06	1559.19	1812.67	1760.03	1575.92	-0.316165	0.224787	-1.40651	0.159572	0.429603
MELO3C018408.2	258	317	103	194	121	199.699	271.333	109.101	172.975	180.937	186.809	0.611132	0.389788	1.56786	0.116915	0.359116
MELO3C018409.2	319	243	125	136	100	246.915	207.994	132.404	121.261	149.535	171.622	0.762384	0.357773	2.13092	0.0330961	0.165745
MELO3C018410.2	228	122	237	327	129	176.479	104.425	251.038	291.561	192.9	203.281	-0.805254	0.389974	-2.06489	0.038933	0.184169
MELO3C018411.2	0	0	0	0	0	0	0	0	0	0	0	NA	NA	NA	NA	NA
MELO3C018412.2	185	180	355	575	317	143.195	154.069	376.028	512.684	474.026	332.001	-1.61205	0.306897	-5.25274	1.49854e-07	9.32357e-06
MELO3C018413.2	4450	4221	3459	5339	2484	3444.43	3612.93	3663.89	4760.38	3714.45	3839.22	-0.197734	0.224903	-0.879196	0.379295	0.679661
MELO3C018414.2	90	80	75	96	43	69.6626	68.4753	79.4425	85.5959	64.3001	73.4953	-0.150312	0.488968	-0.307408	0.758533	0.908084
MELO3C018415.2	2	9	5	0	0	1.54806	7.70347	5.29617	0	0	2.90954	1.37232	2.65815	0.516269	0.605667	NA
MELO3C018416.2	682	614	656	1002	541	527.888	525.548	694.857	893.408	808.985	690.137	-0.601546	0.253954	-2.36872	0.01785	0.110868
MELO3C018417.2	155	132	125	83	77	119.974	112.984	132.404	74.0048	115.142	110.902	0.123358	0.448681	0.274935	0.783366	0.920974
[truncated: 28,000 more rows]
