# Supplementary material for: Transcriptome profiling of non-climacteric ‘yellow’ melon during ripening: insights on sugar metabolism
Source: BMC Genomics. 2020 Mar 30;21:262. doi: 10.1186/s12864-020-6667-0 (PMC7106763; doi:10.1186/s12864-020-6667-0)
Supplement: Supplementary file 5 — Additional file 5: Table S4. Gene ontology enrichment analysis of young and mature melon DE genes. This analysis was performed using FDR (false discovery rate) adjusted p-value < 0.05 on DE genes (http://cucurbitgenomics.org/goenrich). [file 12864_2020_6667_MOESM5_ESM.xlsx]

## Sheet: 10 DAP
Table S4 Gene ontology enrichment analysis of young and mature melon DE genes. This analysis was performed using FDR (false discovery rate) adjusted p-value < 0.05 on DE genes (http://cucurbitgenomics.org/goenrich).
10 DAP
Biological process (BP)
Gene Ontology term	Cluster frequency	Genome frequency of use	Corrected P-value	FDR	False Positives	Genes annotated to the term
GO:0044699/GO:0008150	237 out of 895 genes, 26.5%	5039 out of 29980 genes, 16.8%	5.89e-11	0	0	MELO3C010334.2 , MELO3C005310.2 , MELO3C012066.2 , MELO3C021729.2 , MELO3C016049.2 , MELO3C021326.2 , MELO3C023685.2 , MELO3C014293.2 , MELO3C025898.2 , MELO3C022518.2 , MELO3C025613.2 , MELO3C002839.2 , MELO3C015557.2 , MELO3C026489.2 , MELO3C007340.2 , MELO3C013014.2 , MELO3C023046.2 , MELO3C020809.2 , MELO3C025219.2 , MELO3C012631.2 , MELO3C007440.2 , MELO3C017242.2 , MELO3C016095.2 , MELO3C01…
physiological process
GO:0006810	107 out of 895 genes, 12.0%	1891 out of 29980 genes, 6.3%	8.89e-08	0	0	MELO3C019011.2 , MELO3C010598.2 , MELO3C004988.2 , MELO3C024303.2 , MELO3C006390.2 , MELO3C010177.2 , MELO3C023843.2 , MELO3C010753.2 , MELO3C002408.2 , MELO3C016259.2 , MELO3C022820.2 , MELO3C017151.2 , MELO3C020708.2 , MELO3C009572.2 , MELO3C008025.2 , MELO3C009871.2 , MELO3C005803.2 , MELO3C023022.2 , MELO3C023828.2 , MELO3C010979.2 , MELO3C009739.2 , MELO3C017154.2 , MELO3C022180.2 , MELO3C00…
transport
GO:0051234	107 out of 895 genes, 12.0%	1913 out of 29980 genes, 6.4%	1.71e-07	0	0	MELO3C033058.2 , MELO3C016322.2 , MELO3C009934.2 , MELO3C013960.2 , MELO3C025456.2 , MELO3C021810.2 , MELO3C016512.2 , MELO3C012409.2 , MELO3C019416.2 , MELO3C013665.2 , MELO3C006373.2 , MELO3C019464.2 , MELO3C004225.2 , MELO3C010353.2 , MELO3C003428.2 , MELO3C012358.2 , MELO3C030964.2 , MELO3C025772.2 , MELO3C012917.2 , MELO3C026077.2 , MELO3C020532.2 , MELO3C011338.2 , MELO3C011894.2 , MELO3C00…
establishment of localization
GO:0030001	26 out of 895 genes, 2.9%	201 out of 29980 genes, 0.7%	2.48e-07	0	0	MELO3C020592.2 , MELO3C005665.2 , MELO3C020594.2 , MELO3C026908.2 , MELO3C024920.2 , MELO3C004225.2 , MELO3C024291.2 , MELO3C020532.2 , MELO3C026077.2 , MELO3C003294.2 , MELO3C012358.2 , MELO3C005805.2 , MELO3C013102.2 , MELO3C016512.2 , MELO3C012307.2 , MELO3C006083.2 , MELO3C022820.2 , MELO3C010753.2 , MELO3C002408.2 , MELO3C012595.2 , MELO3C009809.2 , MELO3C024303.2 , MELO3C019416.2 , MELO3C00…
metal ion transport
GO:0051179	107 out of 895 genes, 12.0%	1929 out of 29980 genes, 6.4%	2.74e-07	0	0	MELO3C025772.2 , MELO3C030964.2 , MELO3C012917.2 , MELO3C012358.2 , MELO3C011894.2 , MELO3C026077.2 , MELO3C011338.2 , MELO3C020532.2 , MELO3C004225.2 , MELO3C019464.2 , MELO3C006373.2 , MELO3C013665.2 , MELO3C003428.2 , MELO3C010353.2 , MELO3C012409.2 , MELO3C019416.2 , MELO3C013960.2 , MELO3C009934.2 , MELO3C033058.2 , MELO3C016322.2 , MELO3C016512.2 , MELO3C021810.2 , MELO3C025456.2 , MELO3C02…
localization
GO:0005975	59 out of 895 genes, 6.6%	868 out of 29980 genes, 2.9%	3.05e-06	0	0	MELO3C011706.2 , MELO3C021895.2 , MELO3C020357.2 , MELO3C026945.2 , MELO3C014430.2 , MELO3C000298.2 , MELO3C006208.2 , MELO3C013014.2 , MELO3C034277.2 , MELO3C005109.2 , MELO3C019762.2 , MELO3C005858.2 , MELO3C005293.2 , MELO3C031616.2 , MELO3C015470.2 , MELO3C013786.2 , MELO3C006726.2 , MELO3C017478.2 , MELO3C021249.2 , MELO3C023627.2 , MELO3C008202.2 , MELO3C017480.2 , MELO3C005640.2 , MELO3C01…
carbohydrate metabolic process
GO:0050896	98 out of 895 genes, 10.9%	1801 out of 29980 genes, 6.0%	4.28e-06	0	0	MELO3C004195.2 , MELO3C013720.2 , MELO3C013006.2 , MELO3C020270.2 , MELO3C023300.2 , MELO3C003592.2 , MELO3C025025.2 , MELO3C002872.2 , MELO3C007248.2 , MELO3C020718.2 , MELO3C018124.2 , MELO3C006503.2 , MELO3C013963.2 , MELO3C004311.2 , MELO3C005215.2 , MELO3C007583.2 , MELO3C005987.2 , MELO3C011055.2 , MELO3C018880.2 , MELO3C019315.2 , MELO3C027406.2 , MELO3C022721.2 , MELO3C018636.2 , MELO3C00…
response to stimulus
GO:0055085	57 out of 895 genes, 6.4%	877 out of 29980 genes, 2.9%	2.64e-05	0	0	MELO3C010598.2 , MELO3C010608.2 , MELO3C026378.2 , MELO3C008854.2 , MELO3C010177.2 , MELO3C004469.2 , MELO3C008025.2 , MELO3C009572.2 , MELO3C008342.2 , MELO3C022820.2 , MELO3C010753.2 , MELO3C002408.2 , MELO3C023843.2 , MELO3C012595.2 , MELO3C021520.2 , MELO3C005803.2 , MELO3C008027.2 , MELO3C010979.2 , MELO3C023828.2 , MELO3C009739.2 , MELO3C013102.2 , MELO3C010946.2 , MELO3C009892.2 , MELO3C02…
transmembrane transport
GO:0006811	42 out of 895 genes, 4.7%	584 out of 29980 genes, 1.9%	0.00011	0	0	MELO3C013102.2 , MELO3C005805.2 , MELO3C023828.2 , MELO3C020594.2 , MELO3C026908.2 , MELO3C024920.2 , MELO3C026378.2 , MELO3C008854.2 , MELO3C019011.2 , MELO3C003996.2 , MELO3C024303.2 , MELO3C017438.2 , MELO3C004469.2 , MELO3C012595.2 , MELO3C002408.2 , MELO3C010753.2 , MELO3C022820.2 , MELO3C006083.2 , MELO3C008197.2 , MELO3C012917.2 , MELO3C006505.2 , MELO3C012358.2 , MELO3C015798.2 , MELO3C00…
ion transport
GO:0071555	21 out of 895 genes, 2.3%	225 out of 29980 genes, 0.8%	0.00288	0	0	MELO3C006208.2 , MELO3C003459.2 , MELO3C002641.2 , MELO3C008366.2 , MELO3C000298.2 , MELO3C016210.2 , MELO3C026945.2 , MELO3C011706.2 , MELO3C016494.2 , MELO3C006704.2 , MELO3C023254.2 , MELO3C023253.2 , MELO3C019762.2 , MELO3C019691.2 , MELO3C017480.2 , MELO3C017478.2 , MELO3C017481.2 , MELO3C027277.2 , MELO3C017242.2 , MELO3C011986.2 , MELO3C018880.2
cell wall organization
GO:0007165	42 out of 895 genes, 4.7%	664 out of 29980 genes, 2.2%	0.00318	0	0	MELO3C016139.2 , MELO3C028893.2 , MELO3C013254.2 , MELO3C019256.2 , MELO3C016232.2 , MELO3C004381.2 , MELO3C010624.2 , MELO3C002369.2 , MELO3C023630.2 , MELO3C009482.2 , MELO3C001111.2 , MELO3C025152.2 , MELO3C010334.2 , MELO3C012066.2 , MELO3C004224.2 , MELO3C002050.2 , MELO3C009089.2 , MELO3C010714.2 , MELO3C023046.2 , MELO3C019315.2 , MELO3C022092.2 , MELO3C007583.2 , MELO3C005987.2 , MELO3C00…
signal transduction
GO:0006812	30 out of 895 genes, 3.4%	404 out of 29980 genes, 1.3%	0.00346	0	0	MELO3C002408.2 , MELO3C010753.2 , MELO3C011192.2 , MELO3C012595.2 , MELO3C009809.2 , MELO3C016322.2 , MELO3C022820.2 , MELO3C012307.2 , MELO3C016512.2 , MELO3C006083.2 , MELO3C019011.2 , MELO3C026378.2 , MELO3C003996.2 , MELO3C019416.2 , MELO3C024303.2 , MELO3C017438.2 , MELO3C024291.2 , MELO3C004225.2 , MELO3C024920.2 , MELO3C026908.2 , MELO3C020594.2 , MELO3C020592.2 , MELO3C005665.2 , MELO3C01…
cation transport
GO:0045229	21 out of 895 genes, 2.3%	229 out of 29980 genes, 0.8%	0.0038	0	0	MELO3C008366.2 , MELO3C000298.2 , MELO3C002641.2 , MELO3C003459.2 , MELO3C006208.2 , MELO3C016494.2 , MELO3C011706.2 , MELO3C026945.2 , MELO3C016210.2 , MELO3C023254.2 , MELO3C006704.2 , MELO3C023253.2 , MELO3C019762.2 , MELO3C017480.2 , MELO3C019691.2 , MELO3C017478.2 , MELO3C017481.2 , MELO3C027277.2 , MELO3C018880.2 , MELO3C011986.2 , MELO3C017242.2
external encapsulating structure organization
GO:0023052	42 out of 895 genes, 4.7%	676 out of 29980 genes, 2.3%	0.00492	0	0	MELO3C022721.2 , MELO3C021379.2 , MELO3C011008.2 , MELO3C009892.2 , MELO3C003375.2 , MELO3C003701.2 , MELO3C006717.2 , MELO3C012470.2 , MELO3C022146.2 , MELO3C007583.2 , MELO3C005987.2 , MELO3C019315.2 , MELO3C022092.2 , MELO3C007248.2 , MELO3C020718.2 , MELO3C006503.2 , MELO3C013963.2 , MELO3C004311.2 , MELO3C013720.2 , MELO3C026058.2 , MELO3C006476.2 , MELO3C022144.2 , MELO3C015762.2 , MELO3C02…
signaling
GO:0008152	359 out of 895 genes, 40.1%	9987 out of 29980 genes, 33.3%	0.00581	0	0	MELO3C023622.2 , MELO3C014019.2 , MELO3C025494.2 , MELO3C021379.2 , MELO3C012010.2 , MELO3C005397.2 , MELO3C023253.2 , MELO3C004075.2 , MELO3C018051.2 , MELO3C013322.2 , MELO3C002510.2 , MELO3C020536.2 , MELO3C004535.2 , MELO3C026967.2 , MELO3C011993.2 , MELO3C011235.2 , MELO3C008489.2 , MELO3C016139.2 , MELO3C004637.2 , MELO3C004209.2 , MELO3C017213.2 , MELO3C005672.2 , MELO3C016686.2 , MELO3C00…
metabolic process
GO:0007154	45 out of 895 genes, 5.0%	753 out of 29980 genes, 2.5%	0.00631	0	0	MELO3C015762.2 , MELO3C013720.2 , MELO3C022144.2 , MELO3C026058.2 , MELO3C006476.2 , MELO3C004311.2 , MELO3C013963.2 , MELO3C006503.2 , MELO3C007248.2 , MELO3C020718.2 , MELO3C019315.2 , MELO3C022092.2 , MELO3C007583.2 , MELO3C016574.2 , MELO3C005987.2 , MELO3C009892.2 , MELO3C003701.2 , MELO3C003375.2 , MELO3C006717.2 , MELO3C022146.2 , MELO3C012470.2 , MELO3C022721.2 , MELO3C011008.2 , MELO3C02…
cell communication
GO:0000041	6 out of 895 genes, 0.7%	20 out of 29980 genes, 0.1%	0.01211	0	0	MELO3C020592.2 , MELO3C016512.2 , MELO3C010753.2 , MELO3C026378.2 , MELO3C012595.2 , MELO3C020594.2
transition metal ion transport
GO:0006950	50 out of 895 genes, 5.6%	898 out of 29980 genes, 3.0%	0.01368	0	0	MELO3C018733.2 , MELO3C018880.2 , MELO3C023360.2 , MELO3C029386.2 , MELO3C015995.2 , MELO3C004046.2 , MELO3C018781.2 , MELO3C017346.2 , MELO3C013102.2 , MELO3C018636.2 , MELO3C020270.2 , MELO3C013006.2 , MELO3C025025.2 , MELO3C003592.2 , MELO3C002872.2 , MELO3C023300.2 , MELO3C006704.2 , MELO3C004195.2 , MELO3C006368.2 , MELO3C013963.2 , MELO3C005215.2 , MELO3C026532.2 , MELO3C007248.2 , MELO3C01…
response to stress
GO:0055114	81 out of 895 genes, 9.1%	1721 out of 29980 genes, 5.7%	0.02314	0	0	MELO3C019505.2 , MELO3C025408.2 , MELO3C005355.2 , MELO3C017853.2 , MELO3C020913.2 , MELO3C010961.2 , MELO3C022763.2 , MELO3C007057.2 , MELO3C005578.2 , MELO3C011928.2 , MELO3C019326.2 , MELO3C025757.2 , MELO3C005809.2 , MELO3C020969.2 , MELO3C008293.2 , MELO3C009886.2 , MELO3C009089.2 , MELO3C006938.2 , MELO3C023620.2 , MELO3C022399.2 , MELO3C013765.2 , MELO3C002853.2 , MELO3C019165.2 , MELO3C01…
oxidation-reduction process
GO:0044262	19 out of 895 genes, 2.1%	221 out of 29980 genes, 0.7%	0.02553	0	0	MELO3C013014.2 , MELO3C000298.2 , MELO3C002641.2 , MELO3C014430.2 , MELO3C026945.2 , MELO3C020357.2 , MELO3C011706.2 , MELO3C025101.2 , MELO3C009570.2 , MELO3C006704.2 , MELO3C019762.2 , MELO3C012010.2 , MELO3C017480.2 , MELO3C006726.2 , MELO3C017478.2 , MELO3C017481.2 , MELO3C006984.2 , MELO3C007440.2 , MELO3C012631.2
cellular carbohydrate metabolic process
GO:0071554	21 out of 895 genes, 2.3%	265 out of 29980 genes, 0.9%	0.03407	0	0	MELO3C003459.2 , MELO3C006208.2 , MELO3C002641.2 , MELO3C008366.2 , MELO3C000298.2 , MELO3C016210.2 , MELO3C026945.2 , MELO3C011706.2 , MELO3C016494.2 , MELO3C006704.2 , MELO3C023254.2 , MELO3C019762.2 , MELO3C023253.2 , MELO3C019691.2 , MELO3C017480.2 , MELO3C017478.2 , MELO3C017481.2 , MELO3C027277.2 , MELO3C017242.2 , MELO3C011986.2 , MELO3C018880.2
cell wall organization or biogenesis
10 DAP
Celular compent (CC)
Gene Ontology term	Cluster frequency	Genome frequency of use	Corrected P-value	FDR	False Positives	Genes annotated to the term
GO:0016020	214 out of 895 genes, 23.9%	5806 out of 29980 genes, 19.4%	0.04259	0	0	MELO3C017242.2 , MELO3C025888.2 , MELO3C021708.2 , MELO3C005172.2 , MELO3C003428.2 , MELO3C011750.2 , MELO3C015411.2 , MELO3C025406.2 , MELO3C009809.2 , MELO3C007660.2 , MELO3C016938.2 , MELO3C026378.2 , MELO3C013254.2 , MELO3C014019.2 , MELO3C005729.2 , MELO3C011013.2 , MELO3C019677.2 , MELO3C009089.2 , MELO3C012595.2 , MELO3C011870.2 , MELO3C012631.2 , MELO3C001274.2 , MELO3C010890.2 , MELO3C00…
membrane
10 DAP
Molecular function (MF)
Gene Ontology term	Cluster frequency	Genome frequency of use	Corrected P-value	FDR	False Positives	Genes annotated to the term
GO:0005215	72 out of 895 genes, 8.0%	1019 out of 29980 genes, 3.4%	4.84e-09	0	0	MELO3C005803.2 , MELO3C025164.2 , MELO3C023843.2 , MELO3C013960.2 , MELO3C022180.2 , MELO3C012020.2 , MELO3C009934.2 , MELO3C008854.2 , MELO3C020942.2 , MELO3C012409.2 , MELO3C010608.2 , MELO3C009871.2 , MELO3C008027.2 , MELO3C025898.2 , MELO3C008342.2 , MELO3C015798.2 , MELO3C003428.2 , MELO3C033058.2 , MELO3C012595.2 , MELO3C019011.2 , MELO3C017831.2 , MELO3C006390.2 , MELO3C003996.2 , MELO3C02…
transporter activity
GO:0022857	57 out of 895 genes, 6.4%	763 out of 29980 genes, 2.5%	8.78e-08	0	0	MELO3C020532.2 , MELO3C033058.2 , MELO3C012595.2 , MELO3C010177.2 , MELO3C019011.2 , MELO3C011055.2 , MELO3C003996.2 , MELO3C016558.2 , MELO3C025456.2 , MELO3C010419.2 , MELO3C020592.2 , MELO3C011192.2 , MELO3C005665.2 , MELO3C021520.2 , MELO3C026378.2 , MELO3C013102.2 , MELO3C012917.2 , MELO3C019256.2 , MELO3C010598.2 , MELO3C008197.2 , MELO3C009809.2 , MELO3C030964.2 , MELO3C016322.2 , MELO3C01…
transmembrane transporter activity
GO:0003824	390 out of 895 genes, 43.6%	10195 out of 29980 genes, 34.0%	3.21e-07	0	0	MELO3C016920.2 , MELO3C031616.2 , MELO3C013893.2 , MELO3C018636.2 , MELO3C002170.2 , MELO3C015214.2 , MELO3C018781.2 , MELO3C007408.2 , MELO3C005094.2 , MELO3C010698.2 , MELO3C009886.2 , MELO3C018698.2 , MELO3C007886.2 , MELO3C011469.2 , MELO3C002949.2 , MELO3C018502.2 , MELO3C015557.2 , MELO3C011852.2 , MELO3C026757.2 , MELO3C005604.2 , MELO3C034386.2 , MELO3C003428.2 , MELO3C004046.2 , MELO3C01…
catalytic activity
GO:0004553	35 out of 895 genes, 3.9%	432 out of 29980 genes, 1.4%	3.66e-05	0	0	MELO3C030176.2 , MELO3C011986.2 , MELO3C026945.2 , MELO3C011706.2 , MELO3C017123.2 , MELO3C005859.2 , MELO3C022069.2 , MELO3C017481.2 , MELO3C018149.2 , MELO3C009722.2 , MELO3C016494.2 , MELO3C023627.2 , MELO3C017002.2 , MELO3C004704.2 , MELO3C011771.2 , MELO3C034277.2 , MELO3C023335.2 , MELO3C027277.2 , MELO3C015470.2 , MELO3C021281.2 , MELO3C005858.2 , MELO3C015472.2 , MELO3C017480.2 , MELO3C02…
hydrolase activity, hydrolyzing O-glycosyl compounds
GO:0016798	35 out of 895 genes, 3.9%	466 out of 29980 genes, 1.6%	0.00022	0	0	MELO3C005363.2 , MELO3C017480.2 , MELO3C021895.2 , MELO3C017478.2 , MELO3C013786.2 , MELO3C014430.2 , MELO3C006704.2 , MELO3C015214.2 , MELO3C005109.2 , MELO3C010698.2 , MELO3C026923.2 , MELO3C031616.2 , MELO3C015469.2 , MELO3C017123.2 , MELO3C005859.2 , MELO3C011706.2 , MELO3C026945.2 , MELO3C011986.2 , MELO3C030176.2 , MELO3C023627.2 , MELO3C009722.2 , MELO3C016494.2 , MELO3C018149.2 , MELO3C02…
hydrolase activity, acting on glycosyl bonds
GO:0016787	152 out of 895 genes, 17.0%	3574 out of 29980 genes, 11.9%	0.00122	0	0	MELO3C021221.2 , MELO3C014019.2 , MELO3C009570.2 , MELO3C007562.2 , MELO3C004659.2 , MELO3C013672.2 , MELO3C014430.2 , MELO3C021473.2 , MELO3C017478.2 , MELO3C016890.2 , MELO3C007224.2 , MELO3C016371.2 , MELO3C004209.2 , MELO3C010623.2 , MELO3C005363.2 , MELO3C024317.2 , MELO3C006233.2 , MELO3C027277.2 , MELO3C026921.2 , MELO3C023254.2 , MELO3C005858.2 , MELO3C002572.2 , MELO3C017002.2 , MELO3C00…
hydrolase activity
GO:0016491	81 out of 895 genes, 9.1%	1645 out of 29980 genes, 5.5%	0.00229	0	0	MELO3C013014.2 , MELO3C026276.2 , MELO3C002853.2 , MELO3C026489.2 , MELO3C021554.2 , MELO3C005578.2 , MELO3C005704.2 , MELO3C007480.2 , MELO3C014442.2 , MELO3C025757.2 , MELO3C009506.2 , MELO3C012053.2 , MELO3C003791.2 , MELO3C011928.2 , MELO3C002839.2 , MELO3C023622.2 , MELO3C016095.2 , MELO3C016686.2 , MELO3C017853.2 , MELO3C002483.2 , MELO3C007057.2 , MELO3C012252.2 , MELO3C020969.2 , MELO3C01…
oxidoreductase activity
GO:0015075	33 out of 895 genes, 3.7%	475 out of 29980 genes, 1.6%	0.00239	0.005	0.04	MELO3C008854.2 , MELO3C020942.2 , MELO3C004469.2 , MELO3C002408.2 , MELO3C023828.2 , MELO3C022820.2 , MELO3C020594.2 , MELO3C010753.2 , MELO3C003294.2 , MELO3C015798.2 , MELO3C022020.2 , MELO3C024920.2 , MELO3C012409.2 , MELO3C016558.2 , MELO3C010419.2 , MELO3C011192.2 , MELO3C005665.2 , MELO3C020592.2 , MELO3C019011.2 , MELO3C003996.2 , MELO3C012595.2 , MELO3C020532.2 , MELO3C024291.2 , MELO3C00…
ion transmembrane transporter activity
GO:0043167	225 out of 895 genes, 25.1%	5790 out of 29980 genes, 19.3%	0.00262	0.0044	0.04	MELO3C009089.2 , MELO3C026870.2 , MELO3C013672.2 , MELO3C010774.2 , MELO3C006083.2 , MELO3C007005.2 , MELO3C016890.2 , MELO3C014482.2 , MELO3C007574.2 , MELO3C016060.2 , MELO3C025183.2 , MELO3C013322.2 , MELO3C024508.2 , MELO3C010334.2 , MELO3C026677.2 , MELO3C002510.2 , MELO3C021348.2 , MELO3C009570.2 , MELO3C017611.2 , MELO3C019601.2 , MELO3C007652.2 , MELO3C012307.2 , MELO3C027406.2 , MELO3C00…
ion binding
GO:0022891	35 out of 895 genes, 3.9%	557 out of 29980 genes, 1.9%	0.01075	0.008	0.08	MELO3C015798.2 , MELO3C010946.2 , MELO3C003294.2 , MELO3C022020.2 , MELO3C010608.2 , MELO3C024920.2 , MELO3C012409.2 , MELO3C020942.2 , MELO3C008854.2 , MELO3C002408.2 , MELO3C004469.2 , MELO3C023828.2 , MELO3C010753.2 , MELO3C020594.2 , MELO3C022820.2 , MELO3C024291.2 , MELO3C006505.2 , MELO3C002269.2 , MELO3C009809.2 , MELO3C008197.2 , MELO3C016322.2 , MELO3C017438.2 , MELO3C013102.2 , MELO3C02…
substrate-specific transmembrane transporter activity
GO:0016879	11 out of 895 genes, 1.2%	83 out of 29980 genes, 0.3%	0.01127	0.0073	0.08	MELO3C014457.2 , MELO3C006558.2 , MELO3C008672.2 , MELO3C026229.2 , MELO3C013566.2 , MELO3C016712.2 , MELO3C007297.2 , MELO3C034386.2 , MELO3C031364.2 , MELO3C015345.2 , MELO3C022828.2
ligase activity, forming carbon-nitrogen bonds
GO:0046872	121 out of 895 genes, 13.5%	2847 out of 29980 genes, 9.5%	0.01434	0.0067	0.08	MELO3C013588.2 , MELO3C010875.2 , MELO3C017147.2 , MELO3C017366.2 , MELO3C003996.2 , MELO3C009818.2 , MELO3C019011.2 , MELO3C016747.2 , MELO3C025433.2 , MELO3C006938.2 , MELO3C008478.2 , MELO3C025199.2 , MELO3C012039.2 , MELO3C006019.2 , MELO3C025494.2 , MELO3C006852.2 , MELO3C021708.2 , MELO3C009172.2 , MELO3C005293.2 , MELO3C008202.2 , MELO3C022399.2 , MELO3C019416.2 , MELO3C009782.2 , MELO3C02…
metal ion binding
GO:0043169	121 out of 895 genes, 13.5%	2857 out of 29980 genes, 9.5%	0.01668	0.0062	0.08	MELO3C016747.2 , MELO3C025433.2 , MELO3C006938.2 , MELO3C008478.2 , MELO3C012039.2 , MELO3C025199.2 , MELO3C006019.2 , MELO3C025494.2 , MELO3C006852.2 , MELO3C021708.2 , MELO3C013588.2 , MELO3C010875.2 , MELO3C017147.2 , MELO3C017366.2 , MELO3C009818.2 , MELO3C003996.2 , MELO3C019011.2 , MELO3C026532.2 , MELO3C024602.2 , MELO3C017501.2 , MELO3C020006.2 , MELO3C007907.2 , MELO3C017438.2 , MELO3C01…
cation binding
GO:0046873	13 out of 895 genes, 1.5%	121 out of 29980 genes, 0.4%	0.02169	0.0057	0.08	MELO3C003294.2 , MELO3C002408.2 , MELO3C024291.2 , MELO3C020592.2 , MELO3C010753.2 , MELO3C013102.2 , MELO3C026378.2 , MELO3C020532.2 , MELO3C022820.2 , MELO3C024920.2 , MELO3C020594.2 , MELO3C009809.2 , MELO3C012595.2
metal ion transmembrane transporter activity
GO:0022892	36 out of 895 genes, 4.0%	623 out of 29980 genes, 2.1%	0.04545	0.008	0.12	MELO3C022020.2 , MELO3C024920.2 , MELO3C010608.2 , MELO3C012409.2 , MELO3C015798.2 , MELO3C010946.2 , MELO3C003294.2 , MELO3C023828.2 , MELO3C010753.2 , MELO3C022820.2 , MELO3C020594.2 , MELO3C020942.2 , MELO3C008854.2 , MELO3C004469.2 , MELO3C002408.2 , MELO3C009809.2 , MELO3C008197.2 , MELO3C017438.2 , MELO3C016322.2 , MELO3C013102.2 , MELO3C026378.2 , MELO3C019256.2 , MELO3C012917.2 , MELO3C02…
substrate-specific transporter activity
GO:0046915	5 out of 895 genes, 0.6%	18 out of 29980 genes, 0.1%	0.04562	0.0075	0.12	MELO3C020592.2 , MELO3C012595.2 , MELO3C010753.2 , MELO3C026378.2 , MELO3C020594.2
transition metal ion transmembrane transporter activity
40 DAP
Biological process (BP)
Gene Ontology term	Cluster frequency	Genome frequency of use	Corrected P-value	FDR	False Positives	Genes annotated to the term
GO:0009987	306 out of 909 genes, 33.7%	8244 out of 29980 genes, 27.5%	0.01246	0	0	MELO3C003880.2 , MELO3C015374.2 , MELO3C027461.2 , MELO3C021744.2 , MELO3C004603.2 , MELO3C020368.2 , MELO3C010670.2 , MELO3C005884.2 , MELO3C023058.2 , MELO3C006424.2 , MELO3C035756.2 , MELO3C025247.2 , MELO3C001595.2 , MELO3C016656.2 , MELO3C023986.2 , MELO3C003695.2 , MELO3C022932.2 , MELO3C032910.2 , MELO3C011129.2 , MELO3C035381.2 , MELO3C026602.2 , MELO3C009315.2 , MELO3C001621.2 , MELO3C01…
cellular process
GO:0010467	92 out of 909 genes, 10.1%	1966 out of 29980 genes, 6.6%	0.01494	0.01	0.02	MELO3C009600.2 , MELO3C020849.2 , MELO3C014011.2 , MELO3C019524.2 , MELO3C022316.2 , MELO3C032659.2 , MELO3C001187.2 , MELO3C004350.2 , MELO3C011754.2 , MELO3C000623.2 , MELO3C011956.2 , MELO3C007691.2 , MELO3C023545.2 , MELO3C004854.2 , MELO3C003104.2 , MELO3C028501.2 , MELO3C000951.2 , MELO3C007177.2 , MELO3C009315.2 , MELO3C011920.2 , MELO3C002878.2 , MELO3C015604.2 , MELO3C015852.2 , MELO3C02…
gene expression
GO:0006412	43 out of 909 genes, 4.7%	722 out of 29980 genes, 2.4%	0.01532	0.0067	0.02	MELO3C020906.2 , MELO3C015621.2 , MELO3C014102.2 , MELO3C025511.2 , MELO3C023463.2 , MELO3C014694.2 , MELO3C034745.2 , MELO3C018459.2 , MELO3C023703.2 , MELO3C011285.2 , MELO3C011794.2 , MELO3C012788.2 , MELO3C011983.2 , MELO3C027648.2 , MELO3C025753.2 , MELO3C027805.2 , MELO3C027614.2 , MELO3C035260.2 , MELO3C014011.2 , MELO3C000106.2 , MELO3C000111.2 , MELO3C009600.2 , MELO3C004853.2 , MELO3C03…
translation
GO:0006518	44 out of 909 genes, 4.8%	752 out of 29980 genes, 2.5%	0.01886	0.005	0.02	MELO3C003104.2 , MELO3C004854.2 , MELO3C011956.2 , MELO3C000623.2 , MELO3C003986.2 , MELO3C005089.2 , MELO3C000759.2 , MELO3C002878.2 , MELO3C015604.2 , MELO3C011920.2 , MELO3C009315.2 , MELO3C000108.2 , MELO3C028501.2 , MELO3C014011.2 , MELO3C000111.2 , MELO3C000106.2 , MELO3C009600.2 , MELO3C004853.2 , MELO3C001187.2 , MELO3C032659.2 , MELO3C023716.2 , MELO3C027652.2 , MELO3C020786.2 , MELO3C03…
peptide metabolic process
GO:0043043	43 out of 909 genes, 4.7%	732 out of 29980 genes, 2.4%	0.02113	0.004	0.02	MELO3C027652.2 , MELO3C033732.2 , MELO3C019524.2 , MELO3C020786.2 , MELO3C004853.2 , MELO3C001187.2 , MELO3C032659.2 , MELO3C023716.2 , MELO3C000111.2 , MELO3C000106.2 , MELO3C009600.2 , MELO3C014011.2 , MELO3C009315.2 , MELO3C000108.2 , MELO3C028501.2 , MELO3C002878.2 , MELO3C000759.2 , MELO3C015604.2 , MELO3C011920.2 , MELO3C000623.2 , MELO3C011956.2 , MELO3C003986.2 , MELO3C005089.2 , MELO3C00…
peptide biosynthetic process
GO:0009636	6 out of 909 genes, 0.7%	22 out of 29980 genes, 0.1%	0.02387	0.0033	0.02	MELO3C004342.2 , MELO3C000428.2 , MELO3C014007.2 , MELO3C015374.2 , MELO3C007984.2 , MELO3C027714.2
response to toxic substance
GO:0034641	134 out of 909 genes, 14.7%	3201 out of 29980 genes, 10.7%	0.04516	0.0029	0.02	MELO3C030863.2 , MELO3C027648.2 , MELO3C014271.2 , MELO3C012788.2 , MELO3C011794.2 , MELO3C014693.2 , MELO3C015155.2 , MELO3C017564.2 , MELO3C010771.2 , MELO3C016540.2 , MELO3C015921.2 , MELO3C025511.2 , MELO3C017754.2 , MELO3C014694.2 , MELO3C027953.2 , MELO3C016121.2 , MELO3C011956.2 , MELO3C000623.2 , MELO3C007177.2 , MELO3C000951.2 , MELO3C028501.2 , MELO3C015604.2 , MELO3C002878.2 , MELO3C02…
cellular nitrogen compound metabolic process
40 DAP
Celular component (CC)
Gene Ontology term	Cluster frequency	Genome frequency of use	Corrected P-value	FDR	False Positives	Genes annotated to the term
GO:0005737	156 out of 909 genes, 17.2%	2972 out of 29980 genes, 9.9%	9.45e-10	0	0	MELO3C000330.2 , MELO3C004204.2 , MELO3C023273.2 , MELO3C010670.2 , MELO3C027953.2 , MELO3C020639.2 , MELO3C013419.2 , MELO3C017917.2 , MELO3C027032.2 , MELO3C001614.2 , MELO3C014694.2 , MELO3C001187.2 , MELO3C020709.2 , MELO3C005664.2 , MELO3C019755.2 , MELO3C000111.2 , MELO3C010205.2 , MELO3C016463.2 , MELO3C005387.2 , MELO3C026374.2 , MELO3C015439.2 , MELO3C027886.2 , MELO3C010886.2 , MELO3C02…
cytoplasm
GO:0005623	267 out of 909 genes, 29.4%	6122 out of 29980 genes, 20.4%	8.11e-09	0	0	MELO3C017110.2 , MELO3C027053.2 , MELO3C000180.2 , MELO3C017696.2 , MELO3C024757.2 , MELO3C008994.2 , MELO3C016384.2 , MELO3C007691.2 , MELO3C000111.2 , MELO3C015155.2 , MELO3C007041.2 , MELO3C016463.2 , MELO3C015439.2 , MELO3C005850.2 , MELO3C007644.2 , MELO3C033935.2 , MELO3C026374.2 , MELO3C027886.2 , MELO3C027032.2 , MELO3C001187.2 , MELO3C014334.2 , MELO3C001614.2 , MELO3C000330.2 , MELO3C02…
cell
GO:0044464	261 out of 909 genes, 28.7%	5973 out of 29980 genes, 19.9%	1.24e-08	0	0	MELO3C027032.2 , MELO3C014334.2 , MELO3C001614.2 , MELO3C001187.2 , MELO3C000330.2 , MELO3C022694.2 , MELO3C010670.2 , MELO3C017287.2 , MELO3C024669.2 , MELO3C027053.2 , MELO3C017110.2 , MELO3C000180.2 , MELO3C024757.2 , MELO3C017696.2 , MELO3C008994.2 , MELO3C016384.2 , MELO3C007691.2 , MELO3C000111.2 , MELO3C007041.2 , MELO3C015155.2 , MELO3C016463.2 , MELO3C033935.2 , MELO3C026374.2 , MELO3C00…
cell part
GO:0044424	233 out of 909 genes, 25.6%	5199 out of 29980 genes, 17.3%	1.97e-08	0	0	MELO3C013539.2 , MELO3C018819.2 , MELO3C004540.2 , MELO3C009315.2 , MELO3C015363.2 , MELO3C032659.2 , MELO3C031501.2 , MELO3C006371.2 , MELO3C008200.2 , MELO3C026222.2 , MELO3C028145.2 , MELO3C006677.2 , MELO3C009866.2 , MELO3C004700.2 , MELO3C008578.2 , MELO3C023058.2 , MELO3C006527.2 , MELO3C035274.2 , MELO3C003242.2 , MELO3C027351.2 , MELO3C005288.2 , MELO3C024492.2 , MELO3C019507.2 , MELO3C00…
intracellular part
GO:0044444	129 out of 909 genes, 14.2%	2407 out of 29980 genes, 8.0%	2.42e-08	0	0	MELO3C016792.2 , MELO3C010739.2 , MELO3C009600.2 , MELO3C027652.2 , MELO3C027714.2 , MELO3C003569.2 , MELO3C021858.2 , MELO3C013945.2 , MELO3C017883.2 , MELO3C003906.2 , MELO3C002035.2 , MELO3C004854.2 , MELO3C000623.2 , MELO3C015534.2 , MELO3C020906.2 , MELO3C002359.2 , MELO3C025247.2 , MELO3C025570.2 , MELO3C000951.2 , MELO3C017551.2 , MELO3C003225.2 , MELO3C018157.2 , MELO3C026193.2 , MELO3C01…
cytoplasmic part
GO:0043229	198 out of 909 genes, 21.8%	4325 out of 29980 genes, 14.4%	1.49e-07	0	0	MELO3C015155.2 , MELO3C005387.2 , MELO3C007041.2 , MELO3C027158.2 , MELO3C000111.2 , MELO3C007572.2 , MELO3C010205.2 , MELO3C007691.2 , MELO3C007889.2 , MELO3C010886.2 , MELO3C017564.2 , MELO3C027886.2 , MELO3C007644.2 , MELO3C033935.2 , MELO3C007251.2 , MELO3C019429.2 , MELO3C000180.2 , MELO3C027053.2 , MELO3C006008.2 , MELO3C017110.2 , MELO3C011754.2 , MELO3C002268.2 , MELO3C008994.2 , MELO3C02…
intracellular organelle
GO:0043226	198 out of 909 genes, 21.8%	4326 out of 29980 genes, 14.4%	1.52e-07	0	0	MELO3C023463.2 , MELO3C027090.2 , MELO3C000108.2 , MELO3C022316.2 , MELO3C005089.2 , MELO3C003695.2 , MELO3C006974.2 , MELO3C021929.2 , MELO3C022542.2 , MELO3C007211.2 , MELO3C008247.2 , MELO3C010672.2 , MELO3C004337.2 , MELO3C017582.2 , MELO3C003360.2 , MELO3C014042.2 , MELO3C027648.2 , MELO3C002148.2 , MELO3C002459.2 , MELO3C015783.2 , MELO3C029448.2 , MELO3C006527.2 , MELO3C027351.2 , MELO3C00…
organelle
GO:0005622	238 out of 909 genes, 26.2%	5522 out of 29980 genes, 18.4%	4.67e-07	0	0	MELO3C004204.2 , MELO3C000330.2 , MELO3C023273.2 , MELO3C022694.2 , MELO3C017287.2 , MELO3C010670.2 , MELO3C006891.2 , MELO3C027953.2 , MELO3C013419.2 , MELO3C020639.2 , MELO3C028507.2 , MELO3C024669.2 , MELO3C017917.2 , MELO3C027032.2 , MELO3C014334.2 , MELO3C014694.2 , MELO3C001614.2 , MELO3C001187.2 , MELO3C020709.2 , MELO3C005664.2 , MELO3C002916.2 , MELO3C007691.2 , MELO3C019755.2 , MELO3C00…
intracellular
GO:0043231	170 out of 909 genes, 18.7%	3618 out of 29980 genes, 12.1%	5.17e-07	0	0	MELO3C019688.2 , MELO3C027047.2 , MELO3C023484.2 , MELO3C004630.2 , MELO3C027054.2 , MELO3C004853.2 , MELO3C015621.2 , MELO3C022932.2 , MELO3C019955.2 , MELO3C018973.2 , MELO3C034745.2 , MELO3C014534.2 , MELO3C020849.2 , MELO3C026228.2 , MELO3C033538.2 , MELO3C027805.2 , MELO3C004305.2 , MELO3C026804.2 , MELO3C022416.2 , MELO3C004350.2 , MELO3C017461.2 , MELO3C012788.2 , MELO3C003986.2 , MELO3C00…
intracellular membrane-bounded organelle
GO:0043227	172 out of 909 genes, 18.9%	3683 out of 29980 genes, 12.3%	6.36e-07	0	0	MELO3C000180.2 , MELO3C006008.2 , MELO3C017110.2 , MELO3C027053.2 , MELO3C008994.2 , MELO3C002268.2 , MELO3C011754.2 , MELO3C024757.2 , MELO3C023044.2 , MELO3C017696.2 , MELO3C010205.2 , MELO3C007572.2 , MELO3C027158.2 , MELO3C000111.2 , MELO3C005387.2 , MELO3C015155.2 , MELO3C007041.2 , MELO3C007889.2 , MELO3C007691.2 , MELO3C027886.2 , MELO3C017564.2 , MELO3C010886.2 , MELO3C019429.2 , MELO3C00…
membrane-bounded organelle
GO:0009507	51 out of 909 genes, 5.6%	689 out of 29980 genes, 2.3%	9.46e-07	0	0	MELO3C001187.2 , MELO3C000623.2 , MELO3C017917.2 , MELO3C004854.2 , MELO3C027047.2 , MELO3C003225.2 , MELO3C027351.2 , MELO3C027054.2 , MELO3C000951.2 , MELO3C025570.2 , MELO3C004853.2 , MELO3C025247.2 , MELO3C021858.2 , MELO3C027805.2 , MELO3C027652.2 , MELO3C028145.2 , MELO3C027714.2 , MELO3C010739.2 , MELO3C016792.2 , MELO3C000330.2 , MELO3C003986.2 , MELO3C004540.2 , MELO3C027953.2 , MELO3C01…
chloroplast
GO:0009536	52 out of 909 genes, 5.7%	712 out of 29980 genes, 2.4%	1.05e-06	0	0	MELO3C027953.2 , MELO3C013945.2 , MELO3C003986.2 , MELO3C004540.2 , MELO3C010739.2 , MELO3C016792.2 , MELO3C000330.2 , MELO3C021858.2 , MELO3C027805.2 , MELO3C027652.2 , MELO3C028145.2 , MELO3C027714.2 , MELO3C025570.2 , MELO3C027054.2 , MELO3C000951.2 , MELO3C004853.2 , MELO3C025247.2 , MELO3C003225.2 , MELO3C027351.2 , MELO3C019688.2 , MELO3C017917.2 , MELO3C004854.2 , MELO3C027047.2 , MELO3C00…
plastid
GO:0032991	93 out of 909 genes, 10.2%	1722 out of 29980 genes, 5.7%	8.38e-06	0	0	MELO3C018459.2 , MELO3C033732.2 , MELO3C014693.2 , MELO3C034814.2 , MELO3C008994.2 , MELO3C015208.2 , MELO3C020519.2 , MELO3C035381.2 , MELO3C017696.2 , MELO3C000111.2 , MELO3C007041.2 , MELO3C023136.2 , MELO3C013434.2 , MELO3C028501.2 , MELO3C003771.2 , MELO3C007889.2 , MELO3C019997.2 , MELO3C017564.2 , MELO3C010886.2 , MELO3C000428.2 , MELO3C019524.2 , MELO3C003880.2 , MELO3C003341.2 , MELO3C01…
macromolecular complex
GO:0044391	16 out of 909 genes, 1.8%	101 out of 29980 genes, 0.3%	1.08e-05	0	0	MELO3C000111.2 , MELO3C027805.2 , MELO3C026193.2 , MELO3C011956.2 , MELO3C009315.2 , MELO3C003986.2 , MELO3C000623.2 , MELO3C020906.2 , MELO3C033732.2 , MELO3C027614.2 , MELO3C004854.2 , MELO3C034745.2 , MELO3C015621.2 , MELO3C004853.2 , MELO3C011920.2 , MELO3C000106.2
ribosomal subunit
GO:0043228	60 out of 909 genes, 6.6%	950 out of 29980 genes, 3.2%	1.43e-05	0	0	MELO3C005664.2 , MELO3C002916.2 , MELO3C034745.2 , MELO3C004853.2 , MELO3C015621.2 , MELO3C023703.2 , MELO3C020906.2 , MELO3C003071.2 , MELO3C014334.2 , MELO3C014694.2 , MELO3C020548.2 , MELO3C000623.2 , MELO3C001187.2 , MELO3C004854.2 , MELO3C003986.2 , MELO3C013419.2 , MELO3C009315.2 , MELO3C032659.2 , MELO3C015363.2 , MELO3C006911.2 , MELO3C004350.2 , MELO3C008200.2 , MELO3C026228.2 , MELO3C02…
non-membrane-bounded organelle
GO:0043232	60 out of 909 genes, 6.6%	950 out of 29980 genes, 3.2%	1.43e-05	0	0	MELO3C014334.2 , MELO3C014694.2 , MELO3C020548.2 , MELO3C000623.2 , MELO3C001187.2 , MELO3C003071.2 , MELO3C020906.2 , MELO3C004854.2 , MELO3C034745.2 , MELO3C005664.2 , MELO3C002916.2 , MELO3C004853.2 , MELO3C023703.2 , MELO3C015621.2 , MELO3C006677.2 , MELO3C027805.2 , MELO3C027652.2 , MELO3C026228.2 , MELO3C021858.2 , MELO3C011285.2 , MELO3C016792.2 , MELO3C020849.2 , MELO3C009600.2 , MELO3C01…
intracellular non-membrane-bounded organelle
GO:0030529	49 out of 909 genes, 5.4%	709 out of 29980 genes, 2.4%	1.59e-05	0	0	MELO3C015783.2 , MELO3C003771.2 , MELO3C028501.2 , MELO3C002022.2 , MELO3C026193.2 , MELO3C007041.2 , MELO3C000111.2 , MELO3C006424.2 , MELO3C017582.2 , MELO3C019524.2 , MELO3C035260.2 , MELO3C011983.2 , MELO3C000759.2 , MELO3C033732.2 , MELO3C018459.2 , MELO3C027614.2 , MELO3C005089.2 , MELO3C011920.2 , MELO3C000106.2 , MELO3C013140.2 , MELO3C017696.2 , MELO3C023463.2 , MELO3C000108.2 , MELO3C00…
intracellular ribonucleoprotein complex
GO:1990904	49 out of 909 genes, 5.4%	709 out of 29980 genes, 2.4%	1.59e-05	0	0	MELO3C000759.2 , MELO3C033732.2 , MELO3C018459.2 , MELO3C027614.2 , MELO3C011920.2 , MELO3C000106.2 , MELO3C005089.2 , MELO3C017696.2 , MELO3C013140.2 , MELO3C000108.2 , MELO3C008994.2 , MELO3C023463.2 , MELO3C003771.2 , MELO3C028501.2 , MELO3C015783.2 , MELO3C000111.2 , MELO3C006424.2 , MELO3C002022.2 , MELO3C026193.2 , MELO3C007041.2 , MELO3C019524.2 , MELO3C017582.2 , MELO3C035260.2 , MELO3C01…
ribonucleoprotein complex
GO:0005840	37 out of 909 genes, 4.1%	494 out of 29980 genes, 1.6%	8.87e-05	0	0	MELO3C023703.2 , MELO3C015621.2 , MELO3C004853.2 , MELO3C005664.2 , MELO3C034745.2 , MELO3C004854.2 , MELO3C020906.2 , MELO3C001187.2 , MELO3C000623.2 , MELO3C020548.2 , MELO3C014694.2 , MELO3C032659.2 , MELO3C013419.2 , MELO3C003986.2 , MELO3C009315.2 , MELO3C011956.2 , MELO3C009600.2 , MELO3C011285.2 , MELO3C027652.2 , MELO3C027805.2 , MELO3C005089.2 , MELO3C011920.2 , MELO3C000106.2 , MELO3C02…
ribosome
GO:0044422	82 out of 909 genes, 9.0%	1605 out of 29980 genes, 5.4%	0.00048	0	0	MELO3C020906.2 , MELO3C000623.2 , MELO3C004854.2 , MELO3C002035.2 , MELO3C006527.2 , MELO3C027351.2 , MELO3C003242.2 , MELO3C024492.2 , MELO3C021858.2 , MELO3C027714.2 , MELO3C028145.2 , MELO3C003569.2 , MELO3C006677.2 , MELO3C004700.2 , MELO3C016792.2 , MELO3C013539.2 , MELO3C018819.2 , MELO3C003906.2 , MELO3C009315.2 , MELO3C015363.2 , MELO3C013945.2 , MELO3C008200.2 , MELO3C013172.2 , MELO3C02…
organelle part
GO:0044446	82 out of 909 genes, 9.0%	1605 out of 29980 genes, 5.4%	0.00048	0	0	MELO3C004700.2 , MELO3C016792.2 , MELO3C021858.2 , MELO3C006677.2 , MELO3C003569.2 , MELO3C027714.2 , MELO3C028145.2 , MELO3C015363.2 , MELO3C008200.2 , MELO3C013945.2 , MELO3C018819.2 , MELO3C013539.2 , MELO3C003906.2 , MELO3C009315.2 , MELO3C004854.2 , MELO3C002035.2 , MELO3C020906.2 , MELO3C000623.2 , MELO3C024492.2 , MELO3C027351.2 , MELO3C003242.2 , MELO3C006527.2 , MELO3C026193.2 , MELO3C00…
intracellular organelle part
GO:0015935	8 out of 909 genes, 0.9%	50 out of 29980 genes, 0.2%	0.0202	0.0036	0.08	MELO3C027805.2 , MELO3C000623.2 , MELO3C009315.2 , MELO3C034745.2 , MELO3C003986.2 , MELO3C004853.2 , MELO3C015621.2 , MELO3C000106.2
small ribosomal subunit
GO:0015934	8 out of 909 genes, 0.9%	51 out of 29980 genes, 0.2%	0.02333	0.0035	0.08	MELO3C011956.2 , MELO3C004854.2 , MELO3C000111.2 , MELO3C020906.2 , MELO3C033732.2 , MELO3C026193.2 , MELO3C027614.2 , MELO3C011920.2
large ribosomal subunit
40 DAP
Molecular function (MF)
Gene Ontology term	Cluster frequency	Genome frequency of use	Corrected P-value	FDR	False Positives	Genes annotated to the term
GO:0019843	16 out of 909 genes, 1.8%	83 out of 29980 genes, 0.3%	8.97e-07	0	0	MELO3C011920.2 , MELO3C027805.2 , MELO3C023703.2 , MELO3C027614.2 , MELO3C000111.2 , MELO3C001187.2 , MELO3C027648.2 , MELO3C034745.2 , MELO3C000108.2 , MELO3C027652.2 , MELO3C033732.2 , MELO3C003986.2 , MELO3C004854.2 , MELO3C004853.2 , MELO3C000106.2 , MELO3C015621.2
rRNA binding
GO:0003735	31 out of 909 genes, 3.4%	412 out of 29980 genes, 1.4%	0.00102	0	0	MELO3C027652.2 , MELO3C000108.2 , MELO3C034745.2 , MELO3C032659.2 , MELO3C028501.2 , MELO3C003986.2 , MELO3C000623.2 , MELO3C011956.2 , MELO3C033732.2 , MELO3C018459.2 , MELO3C019524.2 , MELO3C015621.2 , MELO3C000106.2 , MELO3C004853.2 , MELO3C004854.2 , MELO3C014694.2 , MELO3C011285.2 , MELO3C011983.2 , MELO3C000759.2 , MELO3C035260.2 , MELO3C011920.2 , MELO3C020906.2 , MELO3C023463.2 , MELO3C02…
structural constituent of ribosome
GO:0005488	371 out of 909 genes, 40.8%	10143 out of 29980 genes, 33.8%	0.00126	0	0	MELO3C017200.2 , MELO3C019807.2 , MELO3C016540.2 , MELO3C008247.2 , MELO3C024757.2 , MELO3C015604.2 , MELO3C005089.2 , MELO3C014045.2 , MELO3C002268.2 , MELO3C007779.2 , MELO3C007666.2 , MELO3C024646.2 , MELO3C019997.2 , MELO3C007586.2 , MELO3C025859.2 , MELO3C014308.2 , MELO3C008113.2 , MELO3C016789.2 , MELO3C010833.2 , MELO3C021914.2 , MELO3C026781.2 , MELO3C017287.2 , MELO3C026959.2 , MELO3C01…
binding
GO:0005198	34 out of 909 genes, 3.7%	486 out of 29980 genes, 1.6%	0.00172	0	0	MELO3C034745.2 , MELO3C000108.2 , MELO3C027652.2 , MELO3C011956.2 , MELO3C028501.2 , MELO3C018459.2 , MELO3C013434.2 , MELO3C014694.2 , MELO3C019524.2 , MELO3C023463.2 , MELO3C020906.2 , MELO3C017682.2 , MELO3C003242.2 , MELO3C023703.2 , MELO3C005089.2 , MELO3C027614.2 , MELO3C009315.2 , MELO3C009600.2 , MELO3C001187.2 , MELO3C032659.2 , MELO3C033732.2 , MELO3C003986.2 , MELO3C000623.2 , MELO3C00…
structural molecule activity
GO:0051082	10 out of 909 genes, 1.1%	73 out of 29980 genes, 0.2%	0.01785	0	0	MELO3C011021.2 , MELO3C018950.2 , MELO3C011169.2 , MELO3C005884.2 , MELO3C022094.2 , MELO3C010495.2 , MELO3C018045.2 , MELO3C027461.2 , MELO3C012052.2 , MELO3C007261.2
unfolded protein binding
